# Supplementary material for: N-[1-(1H-Pyrrol-2-yl)ethyl­idene]aniline
Source: Acta Crystallogr Sect E Struct Rep Online. 2012 Sep 8;68(Pt 10):o2888. doi: 10.1107/S1600536812037695 (PMC3470240; doi:10.1107/S1600536812037695)
Supplement: Supplementary file 1 [file e-68-o2888-sup1.cif]

##############################################################################
#                                                                            #
# This CIF contains the data in a paper accepted for publication in          #
# Acta Crystallographica Section E. It conforms to the requirements of       #
# Notes for Authors for Acta Crystallographica Section E, and has been       #
# peer reviewed under the auspices of the IUCr Commission on Journals.       #
#                                                                            #
# Full details of the Crystallographic Information File format               #
# are given in the paper "The Crystallographic Information File (CIF):       #
# a New Standard Archive File for Crystallography" by S. R. Hall, F. H.      #
# Allen and I. D. Brown [Acta Cryst. (1991), A47, 655-685].                  #
#                                                                            #
# The current version of the core CIF dictionary is obtainable from          #
# ftp://ftp.iucr.org/pub/cif_core.dic.                                       #
#                                                                            #
# Software is freely available for graphical display of the structure(s)     #
# in this CIF. For information consult the CIF software page                 #
# http://www.iucr.org/resources/cif/software.                                #
#                                                                            #
# This file may be used for bona fide research purposes within the           #
# scientific community so long as proper attribution is given to the journal # 
# article from which it was obtained.                                        #
#                                                                            #
##############################################################################
data_I
_audit_creation_method     'SHELXL97'
_chemical_name_systematic
;
<i>N</i>-[1-(1<i>H</i>-Pyrrol-2-yl)ethylidene]aniline
;
_chemical_name_common     ?
_chemical_formula_moiety     'C12 H12 N2'
_chemical_formula_sum     'C12 H12 N2'
_chemical_formula_iupac     'C12 H12 N2'
_chemical_formula_weight     184.24
_chemical_melting_point_gt     405.25
_chemical_melting_point_lt     406.85
_symmetry_cell_setting     triclinic
_symmetry_space_group_name_H-M     'P -1'
_symmetry_space_group_name_Hall     '-P 1'
loop_
    _symmetry_equiv_pos_as_xyz
    'x, y, z'
    '-x, -y, -z'
_cell_length_a     8.2236(14)
_cell_length_b     11.3306(19)
_cell_length_c     11.913(2)
_cell_angle_alpha     95.984(3)
_cell_angle_beta     93.202(3)
_cell_angle_gamma     109.274(3)
_cell_volume     1037.3(3)
_cell_formula_units_Z     4
_cell_measurement_reflns_used     1351
_cell_measurement_theta_min     2.41
_cell_measurement_theta_max     25.09
_cell_measurement_temperature     296(2)
_exptl_crystal_description     'block'
_exptl_crystal_colour     'colourless'
_exptl_crystal_size_max     0.37
_exptl_crystal_size_mid     0.25
_exptl_crystal_size_min     0.19
_exptl_crystal_density_diffrn     1.180
_exptl_crystal_density_meas     ?
_exptl_crystal_density_method     'not measured'
_exptl_crystal_F_000     392
_exptl_absorpt_coefficient_mu     0.071
_exptl_absorpt_correction_type     multi-scan
_exptl_absorpt_process_details     '(<i>SADABS</i>; Bruker, 2008)'
_exptl_absorpt_correction_T_min     0.9742
_exptl_absorpt_correction_T_max     0.9868
_exptl_special_details     ?
_diffrn_ambient_temperature     296(2)
_diffrn_radiation_type     'MoK\a'
_diffrn_radiation_wavelength     0.71073
_diffrn_radiation_source     'fine-focus sealed tube'
_diffrn_radiation_monochromator     'graphite'
_diffrn_measurement_device_type     'Bruker APEXII CCD'
_diffrn_measurement_method     '\f and \w scans'
_diffrn_detector_area_resol_mean     ?
_diffrn_reflns_number     5277
_diffrn_reflns_av_R_equivalents     0.0227
_diffrn_reflns_av_sigmaI/netI     0.0430
_diffrn_reflns_theta_min     2.41
_diffrn_reflns_theta_max     25.09
_diffrn_reflns_theta_full     25.09
_diffrn_measured_fraction_theta_max     0.989
_diffrn_measured_fraction_theta_full     0.989
_diffrn_reflns_limit_h_min     -9
_diffrn_reflns_limit_h_max     9
_diffrn_reflns_limit_k_min     -9
_diffrn_reflns_limit_k_max     13
_diffrn_reflns_limit_l_min     -14
_diffrn_reflns_limit_l_max     11
_diffrn_standards_number     5286
_diffrn_standards_interval_count     0.0227
_diffrn_standards_interval_time     0.0430
_diffrn_standards_decay_%     ?
_refine_special_details
;
 Refinement of <i>F</i>^2^ against ALL reflections. The weighted
 <i>R</i>-factor <i>wR</i> and goodness of fit <i>S</i> are based on
 <i>F</i>^2^, conventional <i>R</i>-factors <i>R</i> are based on <i>F</i>,
 with <i>F</i> set to zero for negative <i>F</i>^2^. The threshold expression
 of <i>F</i>^2^ > \s(<i>F</i>^2^) is used only for calculating
 <i>R</i>-factors(gt) <i>etc</i>. and is not relevant to the choice of
 reflections for refinement. <i>R</i>-factors based on <i>F</i>^2^ are
 statistically about twice as large as those based on <i>F</i>, and
 <i>R</i>-factors based on ALL data will be even larger.
;
_reflns_number_total     3655
_reflns_number_gt     2567
_reflns_threshold_expression     I>2\s(I)
_refine_ls_structure_factor_coef     Fsqd
_refine_ls_matrix_type     full
_refine_ls_R_factor_all     0.0701
_refine_ls_R_factor_gt     0.0482
_refine_ls_wR_factor_gt     0.1260
_refine_ls_wR_factor_ref     0.1416
_refine_ls_goodness_of_fit_ref     1.103
_refine_ls_restrained_S_all     1.103
_refine_ls_number_reflns     3655
_refine_ls_number_parameters     256
_refine_ls_number_restraints     0
_refine_ls_hydrogen_treatment     constr
_refine_ls_weighting_scheme     calc
_refine_ls_weighting_details
                 'calc w=1/[\s^2^(Fo^2^)+(0.0689P)^2^] where P=(Fo^2^+2Fc^2^)/3'
_atom_sites_solution_hydrogens     geom
_atom_sites_solution_primary     direct
_atom_sites_solution_secondary     difmap
_refine_ls_shift/su_max     0.001
_refine_ls_shift/su_mean     0.000
_refine_diff_density_max     0.202
_refine_diff_density_min     -0.134
_refine_ls_extinction_method     '<i>SHELXL97</i> (Sheldrick, 2008)'
_refine_ls_extinction_coef     0.043(5)
_refine_ls_extinction_expression
                                  'Fc^*^=kFc[1+0.001xFc^2^\l^3^/sin(2\q)]^-1/4^'
loop_
    _atom_type_symbol
    _atom_type_description
    _atom_type_scat_dispersion_real
    _atom_type_scat_dispersion_imag
    _atom_type_scat_source
    'C' 'C' 0.0033 0.0016
                         'International Tables Vol C Tables 4.2.6.8 and 6.1.1.4'
    'H' 'H' 0.0000 0.0000
                         'International Tables Vol C Tables 4.2.6.8 and 6.1.1.4'
    'N' 'N' 0.0061 0.0033
                         'International Tables Vol C Tables 4.2.6.8 and 6.1.1.4'
_computing_data_collection     '<i>APEX2</i> (Bruker,2008)'
_computing_cell_refinement     '<i>SAINT</i> (Bruker,2008)'
_computing_data_reduction     '<i>SAINT</i> (Bruker,2008)'
_computing_structure_solution     '<i>SHELXS97</i> (Sheldrick, 2008)'
_computing_structure_refinement     '<i>SHELXL97</i> (Sheldrick, 2008)'
_computing_molecular_graphics     '<i>SHELXTL</i> (Sheldrick, 2008)'
_computing_publication_material     '<i>publCIF</i> (Westrip, 2010)'
loop_
    _atom_site_type_symbol
    _atom_site_label
    _atom_site_fract_x
    _atom_site_fract_y
    _atom_site_fract_z
    _atom_site_U_iso_or_equiv
    _atom_site_adp_type
    _atom_site_calc_flag
    _atom_site_refinement_flags
    _atom_site_occupancy
    _atom_site_symmetry_multiplicity
    _atom_site_disorder_assembly
    _atom_site_disorder_group
    N N1 0.1204(2) 1.17200(13) 0.61426(13) 0.0613(4) Uani d . 1 1 . .
    H H1A 0.0627 1.1263 0.5534 0.074 Uiso calc R 1 1 . .
    N N2 0.19520(19) 0.94813(13) 0.57233(12) 0.0557(4) Uani d . 1 1 . .
    N N3 0.38995(19) 0.64751(14) -0.01282(12) 0.0557(4) Uani d . 1 1 . .
    H H3A 0.4486 0.6007 -0.0354 0.067 Uiso calc R 1 1 . .
    N N4 0.31361(19) 0.43111(14) 0.10218(13) 0.0569(4) Uani d . 1 1 . .
    C C1 0.1184(3) 1.28776(18) 0.6531(2) 0.0780(6) Uani d . 1 1 . .
    H H1 0.0539 1.3305 0.6192 0.094 Uiso calc R 1 1 . .
    C C2 0.2261(3) 1.3311(2) 0.7498(2) 0.0812(7) Uani d . 1 1 . .
    H H2 0.2502 1.4089 0.7935 0.097 Uiso calc R 1 1 . .
    C C3 0.2940(3) 1.23792(19) 0.77152(17) 0.0699(6) Uani d . 1 1 . .
    H H3 0.3710 1.2419 0.8332 0.084 Uiso calc R 1 1 . .
    C C4 0.2279(2) 1.13853(16) 0.68614(15) 0.0524(5) Uani d . 1 1 . .
    C C5 0.2640(2) 1.02211(16) 0.66444(14) 0.0519(5) Uani d . 1 1 . .
    C C6 0.3844(3) 0.9990(2) 0.75197(17) 0.0783(6) Uani d . 1 1 . .
    H H6A 0.3216 0.9665 0.8140 0.117 Uiso calc R 1 1 . .
    H H6B 0.4757 1.0767 0.7793 0.117 Uiso calc R 1 1 . .
    H H6C 0.4331 0.9389 0.7187 0.117 Uiso calc R 1 1 . .
    C C7 0.2301(2) 0.83354(16) 0.54888(15) 0.0525(5) Uani d . 1 1 . .
    C C8 0.1630(3) 0.73360(18) 0.60871(18) 0.0726(6) Uani d . 1 1 . .
    H H8 0.0976 0.7418 0.6684 0.087 Uiso calc R 1 1 . .
    C C9 0.1917(3) 0.62193(19) 0.5811(2) 0.0814(7) Uani d . 1 1 . .
    H H9 0.1457 0.5553 0.6224 0.098 Uiso calc R 1 1 . .
    C C10 0.2873(3) 0.6075(2) 0.4936(2) 0.0781(6) Uani d . 1 1 . .
    H H10 0.3072 0.5319 0.4756 0.094 Uiso calc R 1 1 . .
    C C11 0.3536(3) 0.7066(2) 0.43257(19) 0.0772(6) Uani d . 1 1 . .
    H H11 0.4184 0.6980 0.3727 0.093 Uiso calc R 1 1 . .
    C C12 0.3241(3) 0.81884(18) 0.46002(17) 0.0664(5) Uani d . 1 1 . .
    H H12 0.3683 0.8850 0.4179 0.080 Uiso calc R 1 1 . .
    C C13 0.4041(3) 0.76033(19) -0.04693(17) 0.0651(5) Uani d . 1 1 . .
    H H13 0.4783 0.8000 -0.0982 0.078 Uiso calc R 1 1 . .
    C C14 0.2908(3) 0.8061(2) 0.00674(18) 0.0698(6) Uani d . 1 1 . .
    H H14 0.2736 0.8820 -0.0013 0.084 Uiso calc R 1 1 . .
    C C15 0.2060(3) 0.71803(18) 0.07579(17) 0.0627(5) Uani d . 1 1 . .
    H H15 0.1218 0.7249 0.1225 0.075 Uiso calc R 1 1 . .
    C C16 0.2679(2) 0.61897(16) 0.06320(14) 0.0507(4) Uani d . 1 1 . .
    C C17 0.2239(2) 0.50444(16) 0.11674(14) 0.0503(4) Uani d . 1 1 . .
    C C18 0.0726(3) 0.47986(18) 0.18618(16) 0.0656(5) Uani d . 1 1 . .
    H H18A -0.0259 0.4157 0.1446 0.098 Uiso calc R 1 1 . .
    H H18B 0.0462 0.5560 0.2025 0.098 Uiso calc R 1 1 . .
    H H18C 0.1006 0.4522 0.2559 0.098 Uiso calc R 1 1 . .
    C C19 0.2680(2) 0.31984(17) 0.15675(16) 0.0561(5) Uani d . 1 1 . .
    C C20 0.3454(3) 0.3213(2) 0.26340(17) 0.0708(6) Uani d . 1 1 . .
    H H20 0.4238 0.3961 0.3014 0.085 Uiso calc R 1 1 . .
    C C21 0.3063(3) 0.2120(3) 0.3132(2) 0.0850(7) Uani d . 1 1 . .
    H H21 0.3581 0.2136 0.3851 0.102 Uiso calc R 1 1 . .
    C C22 0.1926(3) 0.1014(2) 0.2583(2) 0.0873(7) Uani d . 1 1 . .
    H H22 0.1663 0.0283 0.2927 0.105 Uiso calc R 1 1 . .
    C C23 0.1175(3) 0.0987(2) 0.1524(2) 0.0869(7) Uani d . 1 1 . .
    H H23 0.0404 0.0233 0.1147 0.104 Uiso calc R 1 1 . .
    C C24 0.1551(3) 0.2071(2) 0.10094(19) 0.0730(6) Uani d . 1 1 . .
    H H24 0.1042 0.2042 0.0285 0.088 Uiso calc R 1 1 . .
loop_
    _atom_site_aniso_label
    _atom_site_aniso_U_11
    _atom_site_aniso_U_22
    _atom_site_aniso_U_33
    _atom_site_aniso_U_12
    _atom_site_aniso_U_13
    _atom_site_aniso_U_23
    N1 0.0669(10) 0.0474(9) 0.0668(10) 0.0195(8) -0.0074(8) 0.0011(7)
    N2 0.0601(9) 0.0484(8) 0.0593(9) 0.0191(7) 0.0030(8) 0.0102(7)
    N3 0.0549(9) 0.0621(10) 0.0579(9) 0.0271(7) 0.0110(7) 0.0155(7)
    N4 0.0530(9) 0.0618(9) 0.0627(9) 0.0236(8) 0.0156(7) 0.0197(7)
    C1 0.0800(15) 0.0517(12) 0.1002(17) 0.0274(11) -0.0127(13) -0.0059(11)
    C2 0.0714(14) 0.0616(13) 0.1009(17) 0.0213(11) -0.0030(13) -0.0218(12)
    C3 0.0603(12) 0.0749(14) 0.0679(13) 0.0209(11) -0.0028(10) -0.0087(11)
    C4 0.0485(10) 0.0518(10) 0.0555(11) 0.0150(8) 0.0054(8) 0.0070(8)
    C5 0.0497(10) 0.0543(11) 0.0520(10) 0.0155(8) 0.0071(8) 0.0141(9)
    C6 0.0889(16) 0.0862(15) 0.0665(13) 0.0400(13) -0.0089(12) 0.0134(11)
    C7 0.0519(10) 0.0509(10) 0.0556(10) 0.0183(8) 0.0031(8) 0.0092(8)
    C8 0.0878(15) 0.0604(12) 0.0798(14) 0.0309(11) 0.0335(12) 0.0210(10)
    C9 0.1039(18) 0.0574(13) 0.0943(16) 0.0343(12) 0.0340(14) 0.0233(11)
    C10 0.0847(16) 0.0590(13) 0.0935(16) 0.0301(12) 0.0134(13) 0.0005(12)
    C11 0.0715(14) 0.0779(15) 0.0800(15) 0.0235(12) 0.0208(12) -0.0006(12)
    C12 0.0682(13) 0.0598(12) 0.0673(13) 0.0145(10) 0.0140(10) 0.0109(10)
    C13 0.0620(12) 0.0718(13) 0.0703(13) 0.0282(10) 0.0107(10) 0.0277(10)
    C14 0.0744(14) 0.0705(13) 0.0780(14) 0.0382(11) 0.0132(11) 0.0213(11)
    C15 0.0641(12) 0.0711(13) 0.0634(12) 0.0339(10) 0.0145(10) 0.0142(10)
    C16 0.0457(10) 0.0615(11) 0.0473(10) 0.0208(8) 0.0051(8) 0.0084(8)
    C17 0.0472(10) 0.0583(11) 0.0457(10) 0.0188(8) 0.0033(8) 0.0055(8)
    C18 0.0647(12) 0.0725(13) 0.0672(12) 0.0293(10) 0.0216(10) 0.0146(10)
    C19 0.0474(10) 0.0639(12) 0.0649(12) 0.0248(9) 0.0165(9) 0.0176(9)
    C20 0.0742(14) 0.0770(14) 0.0659(13) 0.0280(11) 0.0095(11) 0.0200(11)
    C21 0.0857(17) 0.1045(19) 0.0803(15) 0.0435(15) 0.0171(13) 0.0376(14)
    C22 0.0747(16) 0.0889(18) 0.118(2) 0.0381(14) 0.0315(15) 0.0529(16)
    C23 0.0701(15) 0.0685(14) 0.121(2) 0.0177(11) 0.0122(14) 0.0271(14)
    C24 0.0618(13) 0.0717(14) 0.0846(15) 0.0196(11) 0.0001(11) 0.0195(11)
_geom_special_details
;
 All s.u.'s (except the s.u. in the dihedral angle between two l.s. planes)
 are estimated using the full covariance matrix. The cell s.u.'s are taken
 into account individually in the estimation of s.u.'s in distances, angles
 and torsion angles; correlations between s.u.'s in cell parameters are only
 used when they are defined by crystal symmetry. An approximate (isotropic)
 treatment of cell s.u.'s is used for estimating s.u.'s involving l.s. planes.
;
loop_
    _geom_bond_atom_site_label_1
    _geom_bond_atom_site_label_2
    _geom_bond_site_symmetry_2
    _geom_bond_distance
    _geom_bond_publ_flag
    N1 C1 . 1.350(2) ?
    N1 C4 . 1.365(2) ?
    N1 H1A . 0.8600 ?
    N2 C5 . 1.286(2) ?
    N2 C7 . 1.423(2) ?
    N3 C13 . 1.352(2) ?
    N3 C16 . 1.371(2) ?
    N3 H3A . 0.8600 ?
    N4 C17 . 1.286(2) ?
    N4 C19 . 1.428(2) ?
    C1 C2 . 1.355(3) ?
    C1 H1 . 0.9300 ?
    C2 C3 . 1.387(3) ?
    C2 H2 . 0.9300 ?
    C3 C4 . 1.376(2) ?
    C3 H3 . 0.9300 ?
    C4 C5 . 1.446(2) ?
    C5 C6 . 1.500(3) ?
    C6 H6A . 0.9600 ?
    C6 H6B . 0.9600 ?
    C6 H6C . 0.9600 ?
    C7 C12 . 1.373(3) ?
    C7 C8 . 1.376(3) ?
    C8 C9 . 1.373(3) ?
    C8 H8 . 0.9300 ?
    C9 C10 . 1.368(3) ?
    C9 H9 . 0.9300 ?
    C10 C11 . 1.378(3) ?
    C10 H10 . 0.9300 ?
    C11 C12 . 1.381(3) ?
    C11 H11 . 0.9300 ?
    C12 H12 . 0.9300 ?
    C13 C14 . 1.364(3) ?
    C13 H13 . 0.9300 ?
    C14 C15 . 1.391(3) ?
    C14 H14 . 0.9300 ?
    C15 C16 . 1.376(2) ?
    C15 H15 . 0.9300 ?
    C16 C17 . 1.453(2) ?
    C17 C18 . 1.498(2) ?
    C18 H18A . 0.9600 ?
    C18 H18B . 0.9600 ?
    C18 H18C . 0.9600 ?
    C19 C24 . 1.381(3) ?
    C19 C20 . 1.385(3) ?
    C20 C21 . 1.379(3) ?
    C20 H20 . 0.9300 ?
    C21 C22 . 1.363(3) ?
    C21 H21 . 0.9300 ?
    C22 C23 . 1.366(3) ?
    C22 H22 . 0.9300 ?
    C23 C24 . 1.381(3) ?
    C23 H23 . 0.9300 ?
    C24 H24 . 0.9300 ?
loop_
    _geom_angle_atom_site_label_1
    _geom_angle_atom_site_label_2
    _geom_angle_atom_site_label_3
    _geom_angle_site_symmetry_1
    _geom_angle_site_symmetry_3
    _geom_angle
    _geom_angle_publ_flag
    C1 N1 C4 . . 109.71(17) ?
    C1 N1 H1A . . 125.1 ?
    C4 N1 H1A . . 125.1 ?
    C5 N2 C7 . . 119.64(15) ?
    C13 N3 C16 . . 109.70(15) ?
    C13 N3 H3A . . 125.2 ?
    C16 N3 H3A . . 125.2 ?
    C17 N4 C19 . . 118.11(15) ?
    N1 C1 C2 . . 108.44(19) ?
    N1 C1 H1 . . 125.8 ?
    C2 C1 H1 . . 125.8 ?
    C1 C2 C3 . . 107.24(18) ?
    C1 C2 H2 . . 126.4 ?
    C3 C2 H2 . . 126.4 ?
    C4 C3 C2 . . 108.29(18) ?
    C4 C3 H3 . . 125.9 ?
    C2 C3 H3 . . 125.9 ?
    N1 C4 C3 . . 106.31(16) ?
    N1 C4 C5 . . 122.82(16) ?
    C3 C4 C5 . . 130.76(18) ?
    N2 C5 C4 . . 118.71(16) ?
    N2 C5 C6 . . 124.98(17) ?
    C4 C5 C6 . . 116.29(16) ?
    C5 C6 H6A . . 109.5 ?
    C5 C6 H6B . . 109.5 ?
    H6A C6 H6B . . 109.5 ?
    C5 C6 H6C . . 109.5 ?
    H6A C6 H6C . . 109.5 ?
    H6B C6 H6C . . 109.5 ?
    C12 C7 C8 . . 118.78(17) ?
    C12 C7 N2 . . 119.48(16) ?
    C8 C7 N2 . . 121.62(17) ?
    C9 C8 C7 . . 120.61(19) ?
    C9 C8 H8 . . 119.7 ?
    C7 C8 H8 . . 119.7 ?
    C10 C9 C8 . . 120.8(2) ?
    C10 C9 H9 . . 119.6 ?
    C8 C9 H9 . . 119.6 ?
    C9 C10 C11 . . 119.0(2) ?
    C9 C10 H10 . . 120.5 ?
    C11 C10 H10 . . 120.5 ?
    C10 C11 C12 . . 120.2(2) ?
    C10 C11 H11 . . 119.9 ?
    C12 C11 H11 . . 119.9 ?
    C7 C12 C11 . . 120.60(19) ?
    C7 C12 H12 . . 119.7 ?
    C11 C12 H12 . . 119.7 ?
    N3 C13 C14 . . 108.30(18) ?
    N3 C13 H13 . . 125.9 ?
    C14 C13 H13 . . 125.9 ?
    C13 C14 C15 . . 107.20(18) ?
    C13 C14 H14 . . 126.4 ?
    C15 C14 H14 . . 126.4 ?
    C16 C15 C14 . . 108.33(17) ?
    C16 C15 H15 . . 125.8 ?
    C14 C15 H15 . . 125.8 ?
    N3 C16 C15 . . 106.47(15) ?
    N3 C16 C17 . . 123.18(15) ?
    C15 C16 C17 . . 130.35(16) ?
    N4 C17 C16 . . 119.49(16) ?
    N4 C17 C18 . . 124.21(16) ?
    C16 C17 C18 . . 116.31(15) ?
    C17 C18 H18A . . 109.5 ?
    C17 C18 H18B . . 109.5 ?
    H18A C18 H18B . . 109.5 ?
    C17 C18 H18C . . 109.5 ?
    H18A C18 H18C . . 109.5 ?
    H18B C18 H18C . . 109.5 ?
    C24 C19 C20 . . 118.90(19) ?
    C24 C19 N4 . . 120.50(18) ?
    C20 C19 N4 . . 120.46(17) ?
    C21 C20 C19 . . 120.0(2) ?
    C21 C20 H20 . . 120.0 ?
    C19 C20 H20 . . 120.0 ?
    C22 C21 C20 . . 120.7(2) ?
    C22 C21 H21 . . 119.6 ?
    C20 C21 H21 . . 119.6 ?
    C23 C22 C21 . . 119.7(2) ?
    C23 C22 H22 . . 120.2 ?
    C21 C22 H22 . . 120.2 ?
    C22 C23 C24 . . 120.5(2) ?
    C22 C23 H23 . . 119.7 ?
    C24 C23 H23 . . 119.7 ?
    C19 C24 C23 . . 120.2(2) ?
    C19 C24 H24 . . 119.9 ?
    C23 C24 H24 . . 119.9 ?
loop_
    _geom_torsion_atom_site_label_1
    _geom_torsion_atom_site_label_2
    _geom_torsion_atom_site_label_3
    _geom_torsion_atom_site_label_4
    _geom_torsion_site_symmetry_1
    _geom_torsion_site_symmetry_2
    _geom_torsion_site_symmetry_3
    _geom_torsion_site_symmetry_4
    _geom_torsion
    _geom_torsion_publ_flag
    C4 N1 C1 C2 . . . . 0.7(2) ?
    N1 C1 C2 C3 . . . . -0.9(3) ?
    C1 C2 C3 C4 . . . . 0.8(2) ?
    C1 N1 C4 C3 . . . . -0.2(2) ?
    C1 N1 C4 C5 . . . . -176.80(17) ?
    C2 C3 C4 N1 . . . . -0.3(2) ?
    C2 C3 C4 C5 . . . . 175.84(19) ?
    C7 N2 C5 C4 . . . . 179.53(15) ?
    C7 N2 C5 C6 . . . . 1.0(3) ?
    N1 C4 C5 N2 . . . . 1.6(3) ?
    C3 C4 C5 N2 . . . . -174.05(19) ?
    N1 C4 C5 C6 . . . . -179.77(17) ?
    C3 C4 C5 C6 . . . . 4.6(3) ?
    C5 N2 C7 C12 . . . . -112.9(2) ?
    C5 N2 C7 C8 . . . . 71.2(2) ?
    C12 C7 C8 C9 . . . . 1.0(3) ?
    N2 C7 C8 C9 . . . . 176.9(2) ?
    C7 C8 C9 C10 . . . . -0.1(4) ?
    C8 C9 C10 C11 . . . . -0.5(4) ?
    C9 C10 C11 C12 . . . . 0.2(3) ?
    C8 C7 C12 C11 . . . . -1.2(3) ?
    N2 C7 C12 C11 . . . . -177.28(17) ?
    C10 C11 C12 C7 . . . . 0.6(3) ?
    C16 N3 C13 C14 . . . . -0.1(2) ?
    N3 C13 C14 C15 . . . . 0.2(2) ?
    C13 C14 C15 C16 . . . . -0.2(2) ?
    C13 N3 C16 C15 . . . . -0.1(2) ?
    C13 N3 C16 C17 . . . . -179.24(16) ?
    C14 C15 C16 N3 . . . . 0.2(2) ?
    C14 C15 C16 C17 . . . . 179.27(18) ?
    C19 N4 C17 C16 . . . . 179.47(15) ?
    C19 N4 C17 C18 . . . . -0.9(3) ?
    N3 C16 C17 N4 . . . . 7.2(3) ?
    C15 C16 C17 N4 . . . . -171.75(18) ?
    N3 C16 C17 C18 . . . . -172.52(16) ?
    C15 C16 C17 C18 . . . . 8.6(3) ?
    C17 N4 C19 C24 . . . . 92.6(2) ?
    C17 N4 C19 C20 . . . . -91.9(2) ?
    C24 C19 C20 C21 . . . . -1.4(3) ?
    N4 C19 C20 C21 . . . . -177.05(18) ?
    C19 C20 C21 C22 . . . . 0.4(3) ?
    C20 C21 C22 C23 . . . . 0.5(4) ?
    C21 C22 C23 C24 . . . . -0.4(4) ?
    C20 C19 C24 C23 . . . . 1.5(3) ?
    N4 C19 C24 C23 . . . . 177.15(18) ?
    C22 C23 C24 C19 . . . . -0.7(3) ?
loop_
    _geom_hbond_atom_site_label_D
    _geom_hbond_atom_site_label_H
    _geom_hbond_atom_site_label_A
    _geom_hbond_site_symmetry_A
    _geom_hbond_distance_DH
    _geom_hbond_distance_HA
    _geom_hbond_distance_DA
    _geom_hbond_angle_DHA
    N1 H1A N2 2_576 0.86 2.38 3.150(2) 149.6
    N3 H3A N4 2_665 0.86 2.27 3.065(2) 153.2
data_global
_journal_date_recd_electronic     2012-08-06
_journal_date_accepted     2012-09-02
_journal_name_full     'Acta Crystallographica, Section E'
_journal_year     2012
_journal_volume     68
_journal_issue     10
_journal_page_first     o2888
_journal_page_last     o2888
_journal_paper_category     QO
_journal_paper_doi     10.1107/S1600536812037695
_journal_coeditor_code     RK2378
_publ_contact_author_name     'Bi-Yun Su'
_publ_contact_author_address
;
College of Chemistry and Chemical Engineering
Xi'an ShiYou University
Xi'an, Shaanxi 710065
People's Republic of China
;
_publ_contact_author_email     'subiyun@xsyu.edu.cn'
_publ_contact_author_fax     '86 29 88383567'
_publ_contact_author_phone     '86 29 88383567'
_publ_section_title
;
<i>N</i>-[1-(1<i>H</i>-Pyrrol-2-yl)ethylidene]aniline
;
loop_
    _publ_author_name
    _publ_author_footnote
    _publ_author_address
    'Bi-Yun Su' ?
;
College of Chemistry and Chemical Engineering
Xi'an ShiYou University
Xi'an, Shaanxi 710065
People's Republic of China
;
    'Lei Li' ?
;
College of Chemistry and Chemical Engineering
Xi'an ShiYou University
Xi'an, Shaanxi 710065
People's Republic of China
;
    'Jia-Xiang Wang' ?
;
College of Chemistry and Chemical Engineering
Xi'an ShiYou University
Xi'an, Shaanxi 710065
People's Republic of China
;
    'Xuan-Yan Li' ?
;
College of Chemistry and Chemical Engineering
Xi'an ShiYou University
Xi'an, Shaanxi 710065
People's Republic of China
;
