# Supplementary material for: N-[1-(1H-Pyrrol-2-yl)ethyl­idene]aniline
Source: Acta Crystallogr Sect E Struct Rep Online. 2012 Sep 8;68(Pt 10):o2888. doi: 10.1107/S1600536812037695 (PMC3470240; doi:10.1107/S1600536812037695)
Supplement: Supplementary file 2 [file e-68-o2888-Isup2.hkl]

# 
# h,k,l, Fc-squared, Fo-squared, sigma(Fo-squared) and status flag 
# 
data_I
_shelx_title ' xb5610_0m in P-1' 
_shelx_refln_list_code          4 
_shelx_F_calc_maximum      119.27 
_exptl_crystal_F_000       392.00 
_reflns_d_resolution_high  0.8381 
 
loop_ 
 _symmetry_equiv_pos_as_xyz 
 'x, y, z' 
 '-x, -y, -z' 
 
_cell_length_a     8.2236 
_cell_length_b    11.3306 
_cell_length_c    11.9132 
_cell_angle_alpha  95.984 
_cell_angle_beta   93.202 
_cell_angle_gamma 109.274 
 
_shelx_F_squared_multiplier     1.000 
 
loop_ 
 _refln_index_h 
 _refln_index_k 
 _refln_index_l 
 _refln_F_squared_calc 
 _refln_F_squared_meas 
 _refln_F_squared_sigma 
 _refln_observed_status 
   2   0   0    14224.94    15156.36    390.44 o 
   3   0   0       11.58       11.44      1.26 o 
   4   0   0        8.14        4.83      1.05 o 
   5   0   0        1.73        2.10      0.84 o 
   6   0   0       23.43       23.41      2.73 o 
   7   0   0        0.22        0.73      0.84 o 
   8   0   0        1.67        0.94      1.15 o 
   9   0   0        0.02       -0.42      1.15 o 
  -9   1   0        4.16        6.09      1.78 o 
  -8   1   0        0.06       -0.54      0.63 o 
  -7   1   0        0.09       -0.52      0.73 o 
  -6   1   0       73.79       81.21      4.31 o 
  -5   1   0       10.38        9.24      1.47 o 
  -4   1   0       97.36       88.76      3.79 o 
  -3   1   0      393.70      420.62     12.00 o 
  -2   1   0     1229.09     1235.01     32.06 o 
   1   1   0        1.67        2.41      0.30 o 
   2   1   0     1034.47     1011.83     19.69 o 
   3   1   0      304.89      326.46      9.94 o 
   4   1   0      238.04      264.43      8.86 o 
   5   1   0       31.79       30.76      2.83 o 
   6   1   0      108.00      104.36      5.15 o 
   7   1   0        1.94        2.22      0.88 o 
   8   1   0        3.50        5.88      1.89 o 
  -9   2   0        1.41        0.42      1.36 o 
  -8   2   0        1.59        1.78      1.26 o 
  -7   2   0       89.22       98.97      5.15 o 
  -6   2   0       23.63       32.33      2.94 o 
  -5   2   0        2.33        1.57      0.73 o 
  -4   2   0        2.55        1.78      0.63 o 
  -3   2   0       74.90       74.88      2.94 o 
  -2   2   0     2414.68     2012.30    145.83 o 
  -1   2   0     1386.78     1290.31     24.23 o 
   0   2   0     2713.20     2624.81     72.25 o 
   1   2   0      110.18       98.54      2.49 o 
   2   2   0       19.38       19.66      1.07 o 
   3   2   0      116.35      111.87      3.34 o 
   4   2   0      363.28      387.46     12.15 o 
   5   2   0       25.16       23.94      2.52 o 
   6   2   0        7.84        8.03      1.22 o 
   7   2   0        0.02        2.10      1.26 o 
   8   2   0        7.51       10.91      2.52 o 
  -9   3   0       36.19       36.32      3.99 o 
  -8   3   0        0.40        1.68      1.05 o 
  -7   3   0        1.78        0.73      0.84 o 
  -6   3   0       11.17       17.63      2.10 o 
  -5   3   0      141.41      146.87      5.58 o 
  -4   3   0       65.34       64.25      2.15 o 
  -3   3   0      403.67      400.04      8.23 o 
  -2   3   0        0.22        0.44      0.17 o 
  -1   3   0      773.88      711.74     11.00 o 
   0   3   0       66.82       65.46      5.31 o 
   1   3   0      426.80      392.98      8.17 o 
   2   3   0       25.76       19.25      1.05 o 
   3   3   0        3.65        3.19      0.66 o 
   4   3   0        0.85        1.51      0.58 o 
   5   3   0       57.38       58.81      3.78 o 
   6   3   0       12.44       11.65      2.20 o 
   7   3   0        0.70       -0.52      0.94 o 
   8   3   0       13.06       13.96      2.62 o 
  -9   4   0        2.67        3.41      1.06 o 
  -8   4   0        4.80        5.96      1.21 o 
  -7   4   0       25.30       25.82      2.03 o 
  -6   4   0        3.55        2.77      1.26 o 
  -5   4   0      147.26      147.08      4.04 o 
  -4   4   0        8.61       13.04      1.68 o 
  -3   4   0      198.80      201.52      4.44 o 
  -1   4   0        7.60        9.29      0.98 o 
   0   4   0       45.94       60.29      1.84 o 
   1   4   0        2.15        2.04      0.30 o 
   2   4   0      106.07      118.71      2.44 o 
   3   4   0      140.39      155.91      4.45 o 
   4   4   0       72.36       82.81      3.89 o 
   5   4   0       42.74       42.32      3.78 o 
   6   4   0        7.77        5.35      1.68 o 
   7   4   0        8.49        8.82      2.20 o 
  -8   5   0        5.43        5.58      1.34 o 
  -7   5   0      153.86      159.36      4.01 o 
  -6   5   0       30.28       33.49      4.51 o 
  -5   5   0       96.81      108.53      3.22 o 
  -4   5   0      600.45      545.00     41.56 o 
  -3   5   0      300.72      275.72      7.18 o 
  -2   5   0      913.65     1056.58     16.46 o 
  -1   5   0      274.26      301.61      5.16 o 
   0   5   0       59.49       47.67      1.74 o 
   1   5   0      192.50      197.87      4.80 o 
   2   5   0       43.36       49.36      2.04 o 
   3   5   0      114.20      119.61      3.88 o 
   4   5   0       53.95       57.92      2.72 o 
   5   5   0       29.88       33.36      2.83 o 
   6   5   0       19.26       13.65      2.31 o 
   7   5   0       17.09       15.32      2.73 o 
  -9   6   0       13.50       19.42      3.36 o 
  -8   6   0       41.57       46.09      4.62 o 
  -7   6   0       15.32       15.96      1.84 o 
  -6   6   0       94.80       91.71      3.45 o 
  -5   6   0        9.69       13.33      1.34 o 
  -4   6   0        5.18        7.50      0.64 o 
  -3   6   0       85.04       99.47      2.18 o 
  -2   6   0       66.14       62.89      1.51 o 
  -1   6   0      359.17      334.54      5.80 o 
   0   6   0      152.48      165.54      4.26 o 
   1   6   0      165.30      179.94      4.64 o 
   2   6   0       27.20       25.82      1.74 o 
   3   6   0        0.23        0.15      0.52 o 
   4   6   0       13.92       13.39      1.56 o 
   5   6   0       13.07       16.10      1.82 o 
   6   6   0        9.27        5.56      1.68 o 
  -9   7   0       34.86       29.50      4.09 o 
  -8   7   0       34.10       38.00      4.30 o 
  -7   7   0       45.71       48.06      2.75 o 
  -6   7   0        7.83        9.40      1.31 o 
  -5   7   0        1.83        0.66      0.60 o 
  -4   7   0        1.00        1.19      0.68 o 
  -3   7   0       10.58        6.93      1.47 o 
  -2   7   0       16.59       13.77      1.26 o 
  -1   7   0      101.75      105.82      2.39 o 
   0   7   0        1.05        1.36      0.42 o 
   1   7   0       23.56       24.84      1.55 o 
   2   7   0        5.06        3.53      0.83 o 
   3   7   0        0.17       -0.76      0.52 o 
   4   7   0        1.54        1.37      0.78 o 
   5   7   0        8.14       10.20      1.53 o 
   6   7   0        2.61        2.62      1.47 o 
  -9   8   0        1.13       -0.63      1.68 o 
  -8   8   0       17.55       11.76      2.73 o 
  -7   8   0       55.14       54.71      4.94 o 
  -6   8   0      109.67      106.50      3.84 o 
  -5   8   0       95.86       98.68      3.55 o 
  -4   8   0       13.02       15.16      2.31 o 
  -3   8   0       19.14       22.41      1.76 o 
  -2   8   0       14.38       13.81      1.63 o 
  -1   8   0      149.88      139.40      4.16 o 
   0   8   0        0.36        0.99      0.58 o 
   1   8   0       62.74       63.70      3.26 o 
   2   8   0       14.80       12.58      1.46 o 
   3   8   0       24.23       23.58      2.41 o 
   4   8   0        2.03        1.26      0.89 o 
   5   8   0        2.82        3.59      1.22 o 
  -9   9   0        7.49        4.30      2.10 o 
  -8   9   0        3.23        2.83      1.89 o 
  -7   9   0       15.73       11.97      2.62 o 
  -6   9   0        0.01        0.21      1.15 o 
  -5   9   0       25.11       26.29      2.14 o 
  -4   9   0       11.41        9.89      1.34 o 
  -3   9   0       22.47       20.74      1.82 o 
  -2   9   0        7.64        6.07      1.42 o 
  -1   9   0      112.39      113.02      5.99 o 
   0   9   0       33.37       36.12      3.57 o 
   1   9   0        7.23        6.40      1.89 o 
   2   9   0       26.60       23.93      3.36 o 
   3   9   0       45.39       49.87      5.14 o 
   4   9   0        9.67       14.76      1.94 o 
  -8  10   0        0.21       -0.31      1.47 o 
  -7  10   0       16.05       17.21      3.15 o 
  -6  10   0        4.94        4.93      1.78 o 
  -5  10   0        9.59        9.75      1.43 o 
  -4  10   0        0.01        0.37      0.73 o 
  -3  10   0      190.16      176.78      5.39 o 
  -2  10   0       47.15       50.74      2.52 o 
  -1  10   0      261.26      262.68      6.98 o 
   0  10   0       12.01       14.59      2.41 o 
   1  10   0      103.91      106.85      6.20 o 
   2  10   0        3.85        5.67      2.10 o 
   3  10   0       57.88       61.32      6.09 o 
  -8  11   0        1.65        5.35      2.20 o 
  -7  11   0        0.93        3.99      1.78 o 
  -6  11   0       16.06        9.66      2.31 o 
  -5  11   0        1.90        1.05      1.26 o 
  -4  11   0       97.58       91.64      4.62 o 
  -3  11   0       12.19       12.25      3.31 o 
  -2  11   0       34.34       30.27      5.67 o 
  -1  11   0        0.02        0.94      1.15 o 
   0  11   0        1.27        2.52      1.57 o 
   1  11   0        3.85        5.56      2.10 o 
   2  11   0        0.10        1.99      1.78 o 
  -7  12   0        0.44       -0.94      1.26 o 
  -6  12   0       15.00       21.31      3.25 o 
  -5  12   0        0.06       -0.94      1.05 o 
  -4  12   0        1.64        2.12      1.06 o 
  -3  12   0        1.15        0.84      1.36 o 
  -2  12   0        5.02        4.41      1.68 o 
  -1  12   0        0.99       -0.10      1.26 o 
   0  12   0        0.42        0.94      1.36 o 
   1  12   0        0.71        2.20      1.57 o 
  -5  13   0        0.04        1.26      1.57 o 
  -4  13   0        0.11       -0.10      1.26 o 
  -3  13   0        1.26       -0.10      0.96 o 
  -2  13   0        2.25        3.78      1.68 o 
  -1  13   0        1.07        7.03      2.41 o 
   1 -13   1        4.00        4.62      1.99 o 
   2 -13   1        1.75        2.94      1.78 o 
   3 -13   1        3.58        2.65      1.26 o 
   4 -13   1        0.21        0.58      0.96 o 
   5 -13   1        2.91        3.46      1.78 o 
  -1 -12   1        0.20       -0.84      1.36 o 
   0 -12   1        0.23        0.42      1.36 o 
   1 -12   1        4.39        6.51      2.10 o 
   2 -12   1        3.10        2.62      1.47 o 
   3 -12   1        0.65        0.47      0.91 o 
   4 -12   1        0.50        0.92      1.00 o 
   5 -12   1        1.13        0.77      0.93 o 
   6 -12   1        1.68        0.73      1.36 o 
   7 -12   1        0.03       -1.47      1.15 o 
  -2 -11   1        2.33        2.73      1.89 o 
  -1 -11   1        4.55        6.82      2.10 o 
   0 -11   1        1.84        1.57      1.26 o 
   1 -11   1        0.21        1.78      1.26 o 
   2 -11   1        0.00       -0.35      0.73 o 
   3 -11   1       62.68       55.22      4.10 o 
   4 -11   1        0.62       -0.02      0.73 o 
   5 -11   1       12.87       12.60      1.67 o 
   6 -11   1        0.31        0.17      1.47 o 
   7 -11   1       12.14       17.21      3.15 o 
   8 -11   1        0.17       -2.20      1.47 o 
  -3 -10   1       21.30       23.09      3.67 o 
  -2 -10   1        0.88        3.25      1.68 o 
  -1 -10   1       87.97       99.48      5.99 o 
   0 -10   1        7.08        4.62      1.68 o 
   1 -10   1       21.99       26.64      2.36 o 
   2 -10   1       29.46       39.75      6.35 o 
   3 -10   1        0.04       -0.23      0.70 o 
   4 -10   1       29.16       26.35      2.18 o 
   5 -10   1       15.99       14.81      1.70 o 
   6 -10   1        5.54        2.68      2.31 o 
   7 -10   1        1.17        4.20      1.78 o 
   8 -10   1        2.62        4.20      1.99 o 
  -4  -9   1       17.61       18.26      3.36 o 
  -3  -9   1        0.22        0.73      1.36 o 
  -2  -9   1        1.69        3.36      1.68 o 
  -1  -9   1       78.77       75.21      4.73 o 
   0  -9   1       59.90       54.93      3.89 o 
   1  -9   1       23.70       19.97      1.74 o 
   2  -9   1       13.81       14.34      1.68 o 
   3  -9   1       62.55       62.49      2.78 o 
   4  -9   1      157.49      137.61      4.49 o 
   5  -9   1       48.91       42.09      2.52 o 
   6  -9   1       29.46       27.40      2.32 o 
   7  -9   1        0.90       -0.65      0.83 o 
   8  -9   1        3.95        5.14      2.10 o 
   9  -9   1        1.08        3.25      1.99 o 
  -5  -8   1       14.30       13.38      1.79 o 
  -4  -8   1        1.38        0.11      0.73 o 
  -3  -8   1        9.07       11.47      3.04 o 
  -2  -8   1      225.07      238.09      6.37 o 
  -1  -8   1      138.62      133.55      4.02 o 
   0  -8   1       41.31       40.97      2.21 o 
   1  -8   1       23.84       28.53      1.97 o 
   2  -8   1      324.99      322.49      8.44 o 
   3  -8   1       10.78        8.42      1.18 o 
   4  -8   1       21.15       24.67      2.62 o 
   5  -8   1       28.53       29.40      2.94 o 
   6  -8   1        1.12        2.41      1.26 o 
   7  -8   1        2.40        2.78      1.08 o 
   8  -8   1       22.09       19.84      3.25 o 
   9  -8   1        0.16       -0.31      1.57 o 
  -6  -7   1        0.11        0.02      0.96 o 
  -5  -7   1       14.14       12.66      1.79 o 
  -4  -7   1       25.31       26.10      2.27 o 
  -3  -7   1       47.43       44.84      2.50 o 
  -2  -7   1        0.48       -0.61      0.50 o 
  -1  -7   1      134.64      133.80      4.84 o 
   0  -7   1      194.93      229.29      5.65 o 
   1  -7   1       34.85       33.07      1.70 o 
   2  -7   1        0.39       -0.02      0.40 o 
   3  -7   1      118.83      102.63      4.63 o 
   4  -7   1       42.83       44.00      2.84 o 
   5  -7   1        0.08       -0.42      0.73 o 
   6  -7   1      115.28       99.64      5.05 o 
   7  -7   1       40.31       40.84      3.36 o 
   8  -7   1       64.86       83.07      5.36 o 
   9  -7   1        2.49        1.47      1.89 o 
  -6  -6   1        0.73       -0.10      0.82 o 
  -5  -6   1       41.86       45.34      3.15 o 
  -4  -6   1       58.88       62.34      2.96 o 
  -3  -6   1        5.78        6.06      1.05 o 
  -2  -6   1      215.93      203.49      5.40 o 
  -1  -6   1        8.28        5.84      0.56 o 
   0  -6   1        8.70       10.30      1.00 o 
   1  -6   1       26.45       37.77      1.11 o 
   2  -6   1      642.88      689.49     20.73 o 
   3  -6   1      268.04      272.26      9.28 o 
   4  -6   1      328.88      316.02     10.66 o 
   5  -6   1       76.57       80.17      4.10 o 
   6  -6   1       77.41       84.99      4.73 o 
   7  -6   1        0.56        1.57      1.15 o 
   8  -6   1       30.77       29.92      3.67 o 
   9  -6   1        2.98        3.15      1.99 o 
  -7  -5   1        1.14        0.63      1.36 o 
  -6  -5   1        0.30       -0.21      0.94 o 
  -5  -5   1        8.44        9.61      1.43 o 
  -4  -5   1       30.89       25.99      1.63 o 
  -3  -5   1       41.92       41.45      1.63 o 
  -2  -5   1       12.76       14.71      1.24 o 
  -1  -5   1      328.47      362.62      6.24 o 
   0  -5   1       52.11       55.24      1.91 o 
   1  -5   1      750.97      778.09     15.05 o 
   2  -5   1      203.31      213.33      7.38 o 
   3  -5   1       56.62       59.47      2.94 o 
   4  -5   1      143.50      141.27      3.51 o 
   5  -5   1       10.39       11.18      1.03 o 
   6  -5   1       80.14       91.45      3.10 o 
   7  -5   1        0.08       -0.46      0.60 o 
   8  -5   1        2.82        3.67      1.47 o 
   9  -5   1        1.60        1.89      1.57 o 
  -7  -4   1        0.24        0.21      1.05 o 
  -6  -4   1       20.46       20.36      2.94 o 
  -5  -4   1       36.12       35.84      3.57 o 
  -4  -4   1        2.99        2.15      1.42 o 
  -3  -4   1      110.02      114.97      3.59 o 
  -2  -4   1        1.15        1.15      0.45 o 
  -1  -4   1       18.39       24.27      0.85 o 
   0  -4   1       61.31       58.43      2.37 o 
   1  -4   1       94.46      100.74      2.24 o 
   2  -4   1      369.93      360.23     11.13 o 
   3  -4   1        2.97        3.26      0.63 o 
   4  -4   1       14.54       16.42      2.99 o 
   5  -4   1        8.02        8.25      0.91 o 
   6  -4   1       77.40       76.90      2.87 o 
   7  -4   1       33.94       35.97      1.92 o 
   8  -4   1       23.51       22.85      3.04 o 
   9  -4   1        7.72        8.55      1.49 o 
  -8  -3   1        0.29        2.94      1.57 o 
  -7  -3   1        8.21        8.34      1.42 o 
  -6  -3   1        4.26        3.88      1.36 o 
  -5  -3   1        1.81        0.45      0.55 o 
  -4  -3   1        7.52        6.11      0.93 o 
  -3  -3   1        2.89        3.43      0.70 o 
  -2  -3   1      105.53      102.75      2.93 o 
  -1  -3   1      877.04      860.74     16.84 o 
   0  -3   1      383.61      336.25      6.78 o 
   1  -3   1     1695.68     1565.11     43.71 o 
   2  -3   1      127.56      113.51      2.56 o 
   3  -3   1       13.30       16.93      4.62 o 
   4  -3   1      113.67      125.47      3.43 o 
   5  -3   1        0.39       -0.31      0.42 o 
   6  -3   1        0.12       -0.10      0.63 o 
   7  -3   1        0.81        0.94      0.94 o 
   8  -3   1        0.34        0.73      1.05 o 
   9  -3   1       13.59       15.53      2.62 o 
  -8  -2   1        0.95        0.63      1.36 o 
  -7  -2   1        2.06        2.62      1.26 o 
  -6  -2   1        6.34        7.03      1.68 o 
  -5  -2   1        0.05        0.00      0.63 o 
  -4  -2   1       20.20       15.07      1.41 o 
  -3  -2   1       32.71       36.53      1.67 o 
  -2  -2   1      785.46      768.59     15.31 o 
  -1  -2   1      693.67      683.43     13.36 o 
   0  -2   1       23.81       20.35      0.68 o 
   1  -2   1      324.31      292.21      5.68 o 
   2  -2   1      937.31      847.26     18.32 o 
   3  -2   1       25.70       26.57      1.58 o 
   4  -2   1      382.49      420.64     12.28 o 
   5  -2   1       52.88       55.04      3.05 o 
   6  -2   1      135.06      138.72      4.68 o 
   7  -2   1       37.55       34.33      3.25 o 
   8  -2   1        2.28        2.52      1.26 o 
   9  -2   1       38.33       43.78      4.30 o 
  -8  -1   1        0.34        0.84      1.15 o 
  -7  -1   1        1.20        0.21      0.94 o 
  -6  -1   1       46.13       43.58      3.26 o 
  -5  -1   1       10.52        8.61      1.57 o 
  -4  -1   1      512.91      529.27     10.44 o 
  -3  -1   1      212.05      220.27      5.26 o 
  -2  -1   1      951.50      985.74     19.10 o 
  -1  -1   1     2009.78     2041.08     38.27 o 
   0  -1   1     1098.10      958.65     24.38 o 
   1  -1   1     1765.39     1601.51     53.20 o 
   2  -1   1      128.53      132.40      4.11 o 
   3  -1   1      326.00      281.20      8.47 o 
   4  -1   1       13.44       13.86      1.57 o 
   5  -1   1        2.90        3.25      0.94 o 
   6  -1   1      114.61      117.00      5.47 o 
   7  -1   1       53.05       58.81      3.89 o 
   8  -1   1       17.37       18.16      2.62 o 
   9  -1   1        1.01        0.84      1.26 o 
  -9   0   1       15.36       15.11      1.97 o 
  -8   0   1        0.06        0.52      1.05 o 
  -7   0   1       79.79       86.45      4.94 o 
  -6   0   1       68.74       63.55      3.89 o 
  -5   0   1       22.12       24.19      1.38 o 
  -4   0   1      326.90      335.58      7.07 o 
  -3   0   1      199.18      215.68      6.07 o 
  -2   0   1       44.12       40.85      1.34 o 
  -1   0   1      307.64      261.34      7.30 o 
   1   0   1      398.59      349.11      9.59 o 
   2   0   1      473.02      451.02     12.39 o 
   3   0   1       58.78       55.33      1.86 o 
   4   0   1      148.67      164.45      4.28 o 
   5   0   1       28.82       31.92      2.94 o 
   6   0   1       23.00       21.73      2.62 o 
   7   0   1        1.63        2.41      1.26 o 
   8   0   1        1.31        1.57      1.26 o 
   9   0   1        4.82        5.14      1.78 o 
  -9   1   1        3.39        0.63      1.15 o 
  -8   1   1        0.25       -0.73      0.94 o 
  -7   1   1      113.68      106.67      5.46 o 
  -6   1   1        9.75        8.92      1.68 o 
  -5   1   1      477.05      507.06     13.39 o 
  -4   1   1       78.11       84.24      2.56 o 
  -3   1   1      168.80      165.96      3.84 o 
  -2   1   1     2701.25     2683.29     48.25 o 
  -1   1   1      199.98      176.15      3.57 o 
   1   1   1      926.04      838.21     16.11 o 
   2   1   1       49.37       45.83      2.10 o 
   3   1   1       28.36       23.73      1.68 o 
   4   1   1        7.67        5.98      1.26 o 
   5   1   1       38.22       34.02      3.05 o 
   6   1   1        1.02        0.63      0.84 o 
   7   1   1       31.41       32.23      3.46 o 
   8   1   1        3.46        8.19      1.89 o 
  -9   2   1        7.96        4.72      1.89 o 
  -8   2   1        2.93        1.68      1.26 o 
  -7   2   1       49.65       46.62      3.36 o 
  -6   2   1       66.75       67.36      2.60 o 
  -5   2   1      106.43      108.78      3.27 o 
  -4   2   1      332.76      346.93      7.44 o 
  -3   2   1     1926.48     2045.07     37.24 o 
  -2   2   1     2255.43     2308.80     41.67 o 
  -1   2   1        3.73        3.59      0.58 o 
   0   2   1        9.39        7.59      0.40 o 
   1   2   1        0.22        0.70      0.53 o 
   2   2   1      467.07      457.69      9.56 o 
   3   2   1       25.92       36.75      2.31 o 
   4   2   1        7.38        8.82      1.47 o 
   5   2   1      132.90      127.55      5.68 o 
   6   2   1        1.56        0.10      0.94 o 
   7   2   1        0.00        1.26      1.05 o 
   8   2   1        4.50        3.04      1.47 o 
  -9   3   1       10.64       16.90      2.83 o 
  -8   3   1       22.90       22.67      2.83 o 
  -7   3   1        6.87        7.08      1.15 o 
  -6   3   1      129.49      134.05      4.05 o 
  -5   3   1        4.02        5.16      0.82 o 
  -4   3   1       93.68      100.46      2.38 o 
  -3   3   1       27.15       22.76      1.33 o 
  -2   3   1        7.98        8.93      0.66 o 
  -1   3   1      337.64      284.12      5.93 o 
   0   3   1      557.04      560.41      8.85 o 
   1   3   1      269.39      290.89      6.29 o 
   2   3   1       46.84       39.96      1.61 o 
   3   3   1       83.73       78.05      2.77 o 
   4   3   1        7.35        5.25      1.15 o 
   5   3   1       12.09        9.45      1.78 o 
   6   3   1        5.77        5.88      1.47 o 
   7   3   1        0.25        1.78      1.15 o 
   8   3   1       13.45        7.14      1.89 o 
  -9   4   1       13.58        9.03      2.20 o 
  -8   4   1       68.37       73.36      3.19 o 
  -7   4   1       25.03       28.49      1.78 o 
  -6   4   1        7.76        6.76      0.82 o 
  -5   4   1      132.65      138.43      3.55 o 
  -4   4   1        9.63        8.20      0.69 o 
  -3   4   1       70.21       73.50      2.24 o 
  -2   4   1      195.38      205.65      4.74 o 
  -1   4   1       18.75       23.81      1.07 o 
   0   4   1      111.82      112.79      2.57 o 
   1   4   1      150.81      154.01      4.16 o 
   2   4   1      216.31      188.11      4.82 o 
   3   4   1        5.95        2.92      1.00 o 
   4   4   1       92.15       98.71      3.47 o 
   5   4   1        0.05        1.05      0.84 o 
   6   4   1       21.53       16.90      2.41 o 
   7   4   1        2.47        1.99      1.26 o 
  -8   5   1       21.91       29.35      3.78 o 
  -7   5   1      109.92      118.07      3.29 o 
  -6   5   1        8.56        9.09      0.92 o 
  -5   5   1      152.84      159.21      3.54 o 
  -4   5   1        2.38        1.75      0.56 o 
  -3   5   1      382.85      431.38      7.30 o 
  -2   5   1      256.13      283.26      4.94 o 
  -1   5   1      484.16      489.87     10.19 o 
   0   5   1      203.49      197.83      3.73 o 
   1   5   1       47.37       43.46      2.10 o 
   2   5   1       10.31        8.35      0.75 o 
   3   5   1       23.83       24.48      1.87 o 
   4   5   1        6.35        6.64      1.84 o 
   5   5   1        3.21        3.78      1.26 o 
   6   5   1        9.79        8.50      1.99 o 
   7   5   1        0.35       -0.21      1.15 o 
  -9   6   1       56.58       62.79      5.57 o 
  -8   6   1        6.90        7.98      2.31 o 
  -7   6   1       94.97       98.34      5.67 o 
  -6   6   1        1.87        0.68      0.68 o 
  -5   6   1       20.06       18.35      2.52 o 
  -4   6   1        3.80        6.61      0.63 o 
  -3   6   1        0.31        0.22      1.02 o 
  -2   6   1      263.79      279.97      5.01 o 
  -1   6   1       12.96       12.46      1.10 o 
   0   6   1       74.64       76.56      1.94 o 
   1   6   1        5.96        5.19      0.61 o 
   2   6   1       41.33       47.90      2.17 o 
   3   6   1       25.67       22.36      1.89 o 
   4   6   1       20.69       22.35      2.20 o 
   5   6   1        0.01        0.42      1.15 o 
   6   6   1        3.89        3.25      1.68 o 
  -9   7   1        2.35        1.05      1.68 o 
  -8   7   1       35.78       35.80      4.20 o 
  -7   7   1        7.88        7.98      2.10 o 
  -6   7   1      160.31      163.85      7.47 o 
  -5   7   1       44.35       42.99      2.42 o 
  -4   7   1        0.10        0.20      0.48 o 
  -3   7   1      217.59      211.43      5.46 o 
  -2   7   1      148.13      172.17      3.44 o 
  -1   7   1        0.63        0.24      0.26 o 
   0   7   1       95.97       91.38      2.29 o 
   1   7   1       66.24       73.87      4.19 o 
   2   7   1       89.16      100.63      3.51 o 
   3   7   1        1.86        2.58      0.88 o 
   4   7   1        0.04       -0.80      0.60 o 
   5   7   1        0.00        0.16      0.89 o 
   6   7   1        0.00       -0.21      1.36 o 
  -9   8   1        0.05       -1.78      1.47 o 
  -8   8   1        4.20        5.67      2.10 o 
  -7   8   1       13.26       11.97      2.52 o 
  -6   8   1        0.02        0.73      1.26 o 
  -5   8   1        7.25        9.17      1.26 o 
  -4   8   1      174.21      175.61      5.04 o 
  -3   8   1        4.28        5.20      0.93 o 
  -2   8   1        0.26        0.89      0.59 o 
  -1   8   1        0.23        0.06      0.52 o 
   0   8   1      172.30      182.39      3.91 o 
   1   8   1       15.70       16.92      1.56 o 
   2   8   1        0.04        0.41      0.62 o 
   3   8   1        0.99        2.17      0.96 o 
   4   8   1        0.96        1.24      1.03 o 
   5   8   1        0.42        2.02      1.15 o 
  -9   9   1        1.86        0.73      1.78 o 
  -8   9   1        0.08       -0.94      1.47 o 
  -7   9   1       81.36       90.23      5.88 o 
  -6   9   1       12.08       11.96      2.52 o 
  -5   9   1       64.70       62.18      4.41 o 
  -4   9   1        1.38        0.92      0.70 o 
  -3   9   1        8.14        6.24      1.06 o 
  -2   9   1        2.14        1.63      0.74 o 
  -1   9   1        5.12        6.75      1.11 o 
   0   9   1      214.88      209.11      8.73 o 
   1   9   1        0.78        2.20      1.36 o 
   2   9   1      194.82      225.09      9.99 o 
   3   9   1        3.87        4.02      1.13 o 
   4   9   1        0.34        1.98      1.13 o 
  -8  10   1        2.70        4.09      1.99 o 
  -7  10   1       12.56       12.28      2.73 o 
  -6  10   1       17.86       15.74      2.83 o 
  -5  10   1       28.10       21.63      2.94 o 
  -4  10   1       75.91       63.57      3.10 o 
  -3  10   1      163.44      151.42      4.87 o 
  -2  10   1        1.76        2.36      0.89 o 
  -1  10   1      133.83      145.77      4.67 o 
   0  10   1        1.56        2.73      1.36 o 
   1  10   1        0.03       -0.21      1.15 o 
   2  10   1       30.85       40.31      4.51 o 
   3  10   1        8.27        9.87      2.83 o 
  -7  11   1        0.43       -1.05      1.26 o 
  -6  11   1        5.16        7.24      2.10 o 
  -5  11   1        0.02        0.63      1.26 o 
  -4  11   1        0.15       -0.10      1.26 o 
  -3  11   1       28.49       32.59      2.49 o 
  -2  11   1        1.76        2.31      0.96 o 
  -1  11   1       17.23       18.26      2.83 o 
   0  11   1        0.98        1.47      1.36 o 
   1  11   1        0.09        1.47      1.36 o 
   2  11   1        0.24       -1.47      1.26 o 
  -6  12   1        1.10        0.84      1.47 o 
  -5  12   1        0.66       -0.21      1.15 o 
  -4  12   1        1.32        1.89      1.26 o 
  -3  12   1        3.30        6.34      1.30 o 
  -2  12   1        2.26        5.81      1.25 o 
  -1  12   1        5.32        6.09      1.99 o 
   0  12   1        0.55       -0.31      1.36 o 
  -5  13   1        1.67        2.20      1.36 o 
  -4  13   1        3.51        2.31      1.78 o 
  -3  13   1        1.49       -0.63      1.15 o 
  -2  13   1        0.05        1.36      1.47 o 
   1 -13   2        1.32        0.52      1.47 o 
   2 -13   2        0.33        1.36      1.36 o 
   3 -13   2        0.47        0.21      0.89 o 
   4 -13   2        0.05        0.00      0.96 o 
   5 -13   2        6.93        8.90      1.63 o 
  -1 -12   2        1.08        2.41      1.78 o 
   0 -12   2        0.00        2.20      1.68 o 
   1 -12   2        1.35        2.83      1.47 o 
   2 -12   2        3.43        4.72      1.68 o 
   3 -12   2        0.04        0.42      0.84 o 
   4 -12   2        6.19        3.97      1.84 o 
   5 -12   2        2.70        3.83      1.15 o 
   6 -12   2        0.44        1.22      0.91 o 
   7 -12   2        3.46        6.51      2.20 o 
  -2 -11   2        0.01        2.62      1.68 o 
  -1 -11   2        3.86        4.83      1.89 o 
   0 -11   2       18.49       15.22      2.73 o 
   1 -11   2        2.70        2.41      1.47 o 
   2 -11   2       44.80       41.95      2.88 o 
   3 -11   2        1.66        0.63      0.82 o 
   4 -11   2        9.32       11.07      1.59 o 
   5 -11   2        0.24       -0.84      0.67 o 
   6 -11   2       28.13       37.79      2.85 o 
   7 -11   2        4.10        4.51      1.26 o 
  -3 -10   2        1.99        1.47      1.57 o 
  -2 -10   2       42.86       39.16      4.41 o 
  -1 -10   2        3.32        4.51      1.78 o 
   0 -10   2       15.94       20.89      3.04 o 
   1 -10   2        0.59        0.46      1.89 o 
   2 -10   2      140.94      124.23      4.27 o 
   3 -10   2        2.00        1.26      0.82 o 
   4 -10   2      192.79      169.09      5.35 o 
   5 -10   2        9.04       10.41      2.26 o 
   6 -10   2        2.44        1.90      0.91 o 
   7 -10   2       44.60       49.93      3.13 o 
   8 -10   2        5.83        9.34      2.52 o 
  -4  -9   2        1.53        1.26      1.47 o 
  -3  -9   2        6.96        9.45      2.31 o 
  -2  -9   2       26.98       25.51      3.46 o 
  -1  -9   2       42.97       41.47      4.09 o 
   0  -9   2      320.38      312.80     11.70 o 
   1  -9   2       23.77       26.78      2.52 o 
   2  -9   2      554.80      556.07     17.71 o 
   3  -9   2        0.53       -0.52      0.94 o 
   4  -9   2       25.98       21.94      2.62 o 
   5  -9   2        0.60        0.63      0.94 o 
   6  -9   2       18.54       23.83      2.94 o 
   7  -9   2        2.54        3.88      1.57 o 
   8  -9   2        9.77       11.75      2.52 o 
  -5  -8   2        0.66        0.77      1.11 o 
  -4  -8   2        1.24        0.71      0.81 o 
  -3  -8   2        4.51        6.77      1.22 o 
  -2  -8   2       20.40       21.84      2.47 o 
  -1  -8   2        8.19        9.13      1.89 o 
   0  -8   2       18.37       20.94      1.61 o 
   1  -8   2       26.98       28.23      1.93 o 
   2  -8   2        5.54        7.87      1.57 o 
   3  -8   2      315.45      301.58     10.86 o 
   4  -8   2       12.44       12.91      1.99 o 
   5  -8   2       93.64       80.59      4.52 o 
   6  -8   2       28.27       30.23      3.25 o 
   7  -8   2        6.94        5.98      1.68 o 
   8  -8   2       50.95       44.94      4.41 o 
  -6  -7   2        0.81        2.53      1.15 o 
  -5  -7   2       17.43       22.57      2.29 o 
  -4  -7   2       28.94       29.92      2.42 o 
  -3  -7   2        1.06        2.33      1.05 o 
  -2  -7   2       58.61       55.71      2.45 o 
  -1  -7   2      142.50      163.73      4.68 o 
   0  -7   2       31.07       30.08      1.17 o 
   1  -7   2        3.23        2.20      0.94 o 
   2  -7   2        0.37       -0.63      0.52 o 
   3  -7   2       22.10       14.91      1.89 o 
   4  -7   2       22.58       21.21      2.41 o 
   5  -7   2      151.08      140.51      6.21 o 
   6  -7   2       19.56       17.53      2.41 o 
   7  -7   2        5.72        6.30      1.89 o 
   8  -7   2        1.23        0.94      1.36 o 
   9  -7   2        0.01        1.99      1.57 o 
  -6  -6   2        0.79        2.40      1.11 o 
  -5  -6   2       45.94       47.54      2.36 o 
  -4  -6   2        0.00       -0.59      0.52 o 
  -3  -6   2       95.60       94.32      3.35 o 
  -2  -6   2        2.16        4.14      1.10 o 
  -1  -6   2      143.26      171.22      3.45 o 
   0  -6   2      255.06      250.12      8.48 o 
   1  -6   2      145.00      167.76      3.83 o 
   2  -6   2      373.09      404.40     13.11 o 
   3  -6   2       15.09       14.80      1.78 o 
   4  -6   2       32.92       38.64      2.73 o 
   5  -6   2      145.03      145.67      6.31 o 
   6  -6   2       63.26       68.48      4.31 o 
   7  -6   2       83.36       82.57      5.15 o 
   8  -6   2       26.03       33.17      3.99 o 
   9  -6   2        0.18        1.15      1.15 o 
  -7  -5   2        7.95       10.49      2.52 o 
  -6  -5   2       14.96       19.39      2.78 o 
  -5  -5   2       53.54       50.08      5.62 o 
  -4  -5   2        9.91       11.61      1.52 o 
  -3  -5   2       76.77       80.18      2.95 o 
  -2  -5   2       30.44       41.03      2.47 o 
  -1  -5   2      186.53      205.79      3.89 o 
   0  -5   2      310.19      305.59      6.54 o 
   1  -5   2      190.46      182.16      6.54 o 
   2  -5   2      140.81      144.76      5.58 o 
   3  -5   2       18.42       18.19      1.21 o 
   4  -5   2       43.91       41.64      2.31 o 
   5  -5   2       11.35       12.87      1.15 o 
   6  -5   2        5.14        3.81      1.73 o 
   7  -5   2        4.42        4.91      0.96 o 
   8  -5   2       29.87       23.93      3.25 o 
   9  -5   2        0.01       -0.84      1.15 o 
  -7  -4   2        0.34        0.31      1.15 o 
  -6  -4   2        4.63        3.57      1.36 o 
  -5  -4   2        0.15       -0.17      0.63 o 
  -4  -4   2       30.47       28.70      3.20 o 
  -3  -4   2        0.47        0.45      1.05 o 
  -2  -4   2      351.26      380.86      8.42 o 
  -1  -4   2       40.83       48.93      1.76 o 
   0  -4   2      694.08      685.82     13.47 o 
   1  -4   2       53.41       51.13      2.10 o 
   2  -4   2      421.84      430.04      8.48 o 
   3  -4   2      202.41      181.43      4.10 o 
   4  -4   2      663.54      586.45     43.38 o 
   5  -4   2      169.42      184.79      4.80 o 
   6  -4   2      203.18      205.01      5.53 o 
   7  -4   2       11.85        9.70      1.28 o 
   8  -4   2       30.77       30.62      2.39 o 
   9  -4   2        1.98        2.53      1.26 o 
  -8  -3   2        1.08        1.99      1.36 o 
  -7  -3   2        0.38       -0.31      0.94 o 
  -6  -3   2        0.75       -0.31      0.73 o 
  -5  -3   2        8.86        9.41      1.26 o 
  -4  -3   2       44.50       42.68      2.11 o 
  -3  -3   2      165.07      167.35      4.53 o 
  -2  -3   2      205.82      230.35      5.44 o 
  -1  -3   2      302.79      330.95     11.22 o 
   0  -3   2       44.84       47.09      1.79 o 
   1  -3   2       32.91       31.19      1.42 o 
   2  -3   2       22.04       26.63      1.79 o 
   3  -3   2      591.00      576.99     21.30 o 
   4  -3   2       79.76       68.33      3.31 o 
   5  -3   2      108.65      115.97      4.63 o 
   6  -3   2        2.15        1.99      0.94 o 
   7  -3   2        1.67        2.52      1.15 o 
   8  -3   2       52.25       55.97      3.78 o 
   9  -3   2        0.36        0.73      1.15 o 
  -8  -2   2        4.32        3.25      1.47 o 
  -7  -2   2       26.04       20.26      2.83 o 
  -6  -2   2       15.71       14.06      2.20 o 
  -5  -2   2        0.03       -0.10      0.68 o 
  -4  -2   2      121.17      137.06      4.09 o 
  -3  -2   2      813.02      829.40     16.74 o 
  -2  -2   2      973.55      989.81     19.37 o 
  -1  -2   2      820.17      821.66     15.98 o 
   0  -2   2      139.59      129.54      2.89 o 
   1  -2   2      287.60      264.53      5.37 o 
   2  -2   2       92.75       82.96      2.74 o 
   3  -2   2        0.18        0.73      0.31 o 
   4  -2   2       18.36       13.44      1.36 o 
   5  -2   2      175.24      164.31      6.10 o 
   6  -2   2        1.33        0.52      0.63 o 
   7  -2   2        6.69        5.46      1.47 o 
   8  -2   2       22.16       24.04      2.83 o 
   9  -2   2       25.70       25.82      3.15 o 
  -8  -1   2        2.02        2.62      1.36 o 
  -7  -1   2       14.05       11.86      2.31 o 
  -6  -1   2        1.04        0.52      0.84 o 
  -5  -1   2       92.32      104.15      4.94 o 
  -4  -1   2      270.13      252.29      4.64 o 
  -3  -1   2       99.36      101.15      2.94 o 
  -2  -1   2       27.41       29.98      1.52 o 
  -1  -1   2    13328.78    13729.27    535.14 o 
   0  -1   2        0.72        1.06      0.42 o 
   1  -1   2     4941.69     4912.62    124.65 o 
   2  -1   2     2207.43     1919.15     49.24 o 
   3  -1   2      218.39      189.98      5.91 o 
   4  -1   2       64.87       65.15      3.05 o 
   5  -1   2      137.19      148.94      5.79 o 
   6  -1   2        7.80        7.56      1.47 o 
   7  -1   2       22.26       22.15      2.62 o 
   8  -1   2        1.14        0.84      1.05 o 
   9  -1   2        2.51        2.31      1.36 o 
  -9   0   2        0.04        0.63      1.47 o 
  -8   0   2        1.12        1.36      1.26 o 
  -7   0   2        2.07        1.99      1.05 o 
  -6   0   2        1.69        1.47      0.94 o 
  -5   0   2      122.25      124.25      3.39 o 
  -4   0   2      151.86      149.29      7.21 o 
  -3   0   2      250.70      278.96      4.86 o 
  -2   0   2     4763.78     4679.33     83.97 o 
  -1   0   2     5381.47     5473.38     98.99 o 
   0   0   2      127.12      130.33      3.81 o 
   1   0   2    10724.74    12090.12    310.65 o 
   2   0   2     6775.75     6265.60    159.14 o 
   3   0   2      421.50      375.17     10.92 o 
   4   0   2       37.46       35.81      2.31 o 
   5   0   2        2.16        3.78      1.05 o 
   6   0   2       18.59       19.84      2.41 o 
   7   0   2       31.62       33.17      3.25 o 
   8   0   2        0.29        0.00      0.94 o 
   9   0   2        3.92        1.57      1.36 o 
  -9   1   2       14.61       11.97      2.41 o 
  -8   1   2       24.48       32.44      3.67 o 
  -7   1   2       42.77       48.82      3.57 o 
  -6   1   2        0.43        0.10      0.84 o 
  -5   1   2        1.93        1.40      0.58 o 
  -4   1   2       14.51       13.51      1.03 o 
  -3   1   2      337.69      311.24      6.48 o 
  -2   1   2     1552.69     1588.72     28.89 o 
  -1   1   2     8368.21     8103.99    378.14 o 
   0   1   2     2120.69     2017.71     58.89 o 
   1   1   2    13158.81    15113.79    388.42 o 
   2   1   2     1383.25     1359.85     35.60 o 
   3   1   2      786.87      724.43     19.97 o 
   4   1   2      491.44      453.21     13.55 o 
   5   1   2       79.00       78.80      3.99 o 
   6   1   2       20.22       20.26      2.41 o 
   7   1   2       15.42       16.69      2.52 o 
   8   1   2       19.30       22.25      2.94 o 
  -9   2   2        0.14        1.15      1.26 o 
  -8   2   2       10.06        9.97      2.10 o 
  -7   2   2        4.44        6.51      1.57 o 
  -6   2   2       92.25       92.44      3.14 o 
  -5   2   2        8.69        8.14      0.96 o 
  -4   2   2      976.80      960.58     18.37 o 
  -3   2   2      745.26      723.14     13.85 o 
  -2   2   2     3459.91     3500.90     98.83 o 
  -1   2   2       53.44       50.24      1.44 o 
   0   2   2     1496.72     1399.90     21.30 o 
   1   2   2      726.42      691.53     13.67 o 
   2   2   2      823.76      820.61     22.29 o 
   3   2   2       87.75      105.97      4.31 o 
   4   2   2        4.14        2.41      0.84 o 
   5   2   2       53.04       50.94      3.15 o 
   6   2   2        0.06        0.21      0.73 o 
   7   2   2        2.16        1.78      1.15 o 
   8   2   2        9.05        6.40      1.89 o 
  -9   3   2       20.87       20.26      3.15 o 
  -8   3   2       30.28       28.66      3.36 o 
  -7   3   2        3.04        2.09      0.78 o 
  -6   3   2       92.88       98.42      3.31 o 
  -5   3   2      151.47      145.07      4.05 o 
  -4   3   2       81.88       74.34      1.93 o 
  -3   3   2      800.19      790.41     12.50 o 
  -2   3   2      196.31      182.82      4.06 o 
  -1   3   2        1.91        2.17      0.26 o 
   0   3   2      319.78      303.35      5.13 o 
   1   3   2       84.84       87.11      1.95 o 
   2   3   2     1014.32     1000.08     19.86 o 
   3   3   2       32.43       31.29      2.21 o 
   4   3   2      110.13      116.27      5.15 o 
   5   3   2       39.43       40.00      2.94 o 
   6   3   2       10.62       10.29      1.99 o 
   7   3   2        3.70        6.93      1.89 o 
  -9   4   2       10.68       11.96      2.41 o 
  -8   4   2       27.57       25.09      3.15 o 
  -7   4   2       10.17       11.10      2.68 o 
  -6   4   2       56.06       57.78      2.00 o 
  -5   4   2      425.52      437.79      7.77 o 
  -4   4   2        1.83        2.12      0.43 o 
  -3   4   2     1168.60     1198.24     18.66 o 
  -2   4   2       68.70       63.28      1.51 o 
  -1   4   2       33.34       32.33      1.02 o 
   0   4   2       73.15       68.69      1.87 o 
   1   4   2      289.50      320.47      5.61 o 
   2   4   2        0.04        0.24      0.47 o 
   3   4   2      158.77      162.83      4.67 o 
   4   4   2       43.97       48.20      3.26 o 
   5   4   2        9.39       11.23      1.99 o 
   6   4   2       39.87       39.79      3.99 o 
   7   4   2       12.55       19.10      3.04 o 
  -8   5   2        0.05        0.07      0.85 o 
  -7   5   2        0.84        0.22      0.63 o 
  -6   5   2        7.76        9.71      1.26 o 
  -5   5   2       24.12       23.07      1.24 o 
  -4   5   2       10.62       10.72      0.79 o 
  -3   5   2      537.98      525.26     22.06 o 
  -2   5   2     1151.13     1183.61     22.95 o 
  -1   5   2      291.64      324.32      5.63 o 
   0   5   2      732.30      774.21     12.42 o 
   1   5   2       21.13       23.34      1.05 o 
   2   5   2        0.85        2.54      0.67 o 
   3   5   2        3.28        2.22      0.76 o 
   4   5   2        1.15        1.99      0.94 o 
   5   5   2        0.08       -0.21      0.94 o 
   6   5   2        0.38        0.73      1.15 o 
   7   5   2        0.07       -1.26      1.05 o 
  -9   6   2       20.37       17.53      3.04 o 
  -8   6   2       49.04       56.07      4.93 o 
  -7   6   2       44.91       47.04      4.41 o 
  -6   6   2       64.55       63.79      2.65 o 
  -5   6   2        0.43        0.46      0.50 o 
  -4   6   2       27.45       32.96      2.57 o 
  -3   6   2       57.77       57.97      2.12 o 
  -2   6   2       74.11       67.12      3.94 o 
  -1   6   2        0.25        0.55      0.29 o 
   0   6   2       52.23       56.73      1.66 o 
   1   6   2        4.75        5.17      0.62 o 
   2   6   2      117.35      117.60      3.76 o 
   3   6   2        1.55        0.83      0.68 o 
   4   6   2        5.22        4.53      1.05 o 
   5   6   2       30.14       35.17      3.67 o 
   6   6   2        2.96        1.47      1.47 o 
  -9   7   2        7.01        5.67      2.20 o 
  -8   7   2        0.02        0.63      1.36 o 
  -7   7   2       27.78       31.18      3.78 o 
  -6   7   2       13.35       14.69      2.52 o 
  -5   7   2        0.10        0.21      0.94 o 
  -4   7   2       12.69       12.42      1.63 o 
  -3   7   2        0.53        0.35      0.32 o 
  -2   7   2       24.22       31.65      1.74 o 
  -1   7   2        2.76        3.15      0.77 o 
   0   7   2      211.10      227.72      4.70 o 
   1   7   2        0.45        1.70      0.52 o 
   2   7   2       12.06       11.65      1.31 o 
   3   7   2        1.98        1.52      0.81 o 
   4   7   2        0.03        0.28      0.78 o 
   5   7   2        1.21        0.84      1.36 o 
  -9   8   2       10.54        8.40      2.52 o 
  -8   8   2        0.00        0.84      1.47 o 
  -7   8   2        0.54       -0.52      1.36 o 
  -6   8   2        5.96       11.23      2.31 o 
  -5   8   2       84.68       77.75      4.73 o 
  -4   8   2        0.61        1.15      1.05 o 
  -3   8   2       26.44       27.94      2.83 o 
  -2   8   2        0.32        0.96      0.63 o 
  -1   8   2        1.10       -0.16      0.52 o 
   0   8   2        4.88        5.13      0.71 o 
   1   8   2        2.39        1.87      0.73 o 
   2   8   2       14.99       16.27      1.69 o 
   3   8   2       13.33       13.96      6.09 o 
   4   8   2        0.11       -0.31      0.83 o 
   5   8   2        1.75        0.00      1.47 o 
  -8   9   2        2.12        3.46      1.89 o 
  -7   9   2       64.80       56.39      5.25 o 
  -6   9   2        7.71        2.94      1.57 o 
  -5   9   2       45.25       39.06      3.99 o 
  -4   9   2        1.51        1.57      1.15 o 
  -3   9   2        7.53        8.59      1.21 o 
  -2   9   2        0.72        1.18      0.73 o 
  -1   9   2       44.19       41.42      2.23 o 
   0   9   2       48.21       49.89      2.48 o 
   1   9   2       66.32       79.08      5.15 o 
   2   9   2      112.24      127.46      7.04 o 
   3   9   2        2.10        4.09      1.18 o 
   4   9   2       48.26       48.33      5.14 o 
  -8  10   2        0.06       -0.84      1.36 o 
  -7  10   2        0.05        0.00      1.36 o 
  -6  10   2        0.01       -0.31      1.15 o 
  -5  10   2       76.43       65.54      4.73 o 
  -4  10   2        1.34        0.52      1.15 o 
  -3  10   2       31.00       28.36      2.36 o 
  -2  10   2       58.14       57.54      2.78 o 
  -1  10   2        9.77       11.89      1.56 o 
   0  10   2       18.88       21.10      3.04 o 
   1  10   2        0.00        1.99      1.47 o 
   2  10   2        0.50        0.31      1.47 o 
   3  10   2        0.04       -1.36      1.57 o 
  -7  11   2        2.76        1.78      1.78 o 
  -6  11   2        1.05        1.89      1.47 o 
  -5  11   2       13.54       12.17      2.41 o 
  -4  11   2        0.36        0.84      1.26 o 
  -3  11   2       64.13       59.02      4.20 o 
  -2  11   2        5.61        8.11      1.37 o 
  -1  11   2       11.21       10.18      2.20 o 
   0  11   2        5.97        6.30      1.99 o 
   1  11   2        0.90       -0.73      1.36 o 
   2  11   2       10.96       14.69      3.25 o 
  -6  12   2        6.94        6.51      1.99 o 
  -5  12   2        8.25        5.77      1.99 o 
  -4  12   2        7.74        7.77      2.10 o 
  -3  12   2        4.51        3.57      1.57 o 
  -2  12   2        4.67        7.77      2.10 o 
  -1  12   2        1.35        1.15      1.47 o 
   0  12   2        9.61        9.87      2.52 o 
  -4  13   2        0.01       -0.73      1.26 o 
  -3  13   2        0.02       -0.21      1.15 o 
   1 -13   3        0.09        1.05      1.57 o 
   2 -13   3        0.02        0.10      1.26 o 
   3 -13   3        3.00        6.72      2.20 o 
   4 -13   3        1.23        1.49      1.11 o 
   5 -13   3        0.71        3.12      1.28 o 
   0 -12   3       10.45       21.93      3.46 o 
   1 -12   3        3.01        2.31      1.47 o 
   2 -12   3       26.26       32.33      3.99 o 
   3 -12   3       11.16        9.06      2.36 o 
   4 -12   3        5.06        3.04      1.13 o 
   5 -12   3        0.20        0.54      0.96 o 
   6 -12   3        0.00        0.11      0.93 o 
  -2 -11   3        3.33        3.46      1.68 o 
  -1 -11   3        0.38       -0.10      1.05 o 
   0 -11   3       11.46        9.03      2.20 o 
   1 -11   3       28.78       22.57      3.15 o 
   2 -11   3       18.16       17.59      2.52 o 
   3 -11   3       24.78       26.85      3.73 o 
   4 -11   3       15.66       13.88      2.83 o 
   5 -11   3        2.86        4.51      1.68 o 
   6 -11   3        2.41        5.35      1.89 o 
   7 -11   3        1.87        1.05      1.57 o 
  -3 -10   3        5.94        7.98      2.31 o 
  -2 -10   3        1.56        1.05      1.36 o 
  -1 -10   3       22.94       18.05      2.94 o 
   0 -10   3        1.27        0.84      1.15 o 
   1 -10   3       33.01       30.55      3.46 o 
   2 -10   3        8.65        8.28      1.34 o 
   3 -10   3        0.58        0.84      1.05 o 
   4 -10   3       48.33       45.68      4.20 o 
   5 -10   3       16.31       11.65      2.20 o 
   6 -10   3        1.26        1.68      1.26 o 
   7 -10   3       31.48       42.94      4.51 o 
   8 -10   3        4.14        4.30      1.78 o 
  -4  -9   3        0.30        1.36      1.36 o 
  -3  -9   3       49.26       49.56      4.93 o 
  -2  -9   3        0.03        0.31      1.05 o 
  -1  -9   3        6.91        4.62      1.57 o 
   0  -9   3       44.64       50.93      3.78 o 
   1  -9   3       70.09       62.48      2.81 o 
   2  -9   3      105.73       98.05      5.25 o 
   3  -9   3       49.25       42.21      3.26 o 
   4  -9   3       11.68       11.23      2.10 o 
   5  -9   3      202.25      205.37      8.63 o 
   6  -9   3        0.20        0.73      1.05 o 
   7  -9   3       17.97       19.73      2.94 o 
   8  -9   3        6.62        7.87      2.31 o 
  -5  -8   3        9.42       10.57      1.69 o 
  -4  -8   3        4.29        5.55      1.25 o 
  -3  -8   3        8.09        7.99      1.28 o 
  -2  -8   3       21.10       22.46      2.94 o 
  -1  -8   3      124.63      121.84      6.10 o 
   0  -8   3        2.77        1.46      0.70 o 
   1  -8   3       69.32       66.71      3.99 o 
   2  -8   3       17.92       20.15      2.52 o 
   3  -8   3       23.43       18.90      2.41 o 
   4  -8   3       59.48       51.15      3.47 o 
   5  -8   3       38.61       41.79      3.15 o 
   6  -8   3        5.63       12.49      2.31 o 
   7  -8   3       23.22       20.36      2.94 o 
   8  -8   3        2.18        0.21      1.15 o 
   9  -8   3        1.15        1.47      1.47 o 
  -6  -7   3        0.01       -0.52      1.94 o 
  -5  -7   3        6.03        5.66      1.06 o 
  -4  -7   3       63.38       69.26      3.15 o 
  -3  -7   3       92.81       85.93      3.33 o 
  -2  -7   3      173.87      173.64      5.58 o 
  -1  -7   3       79.95       75.95      2.78 o 
   0  -7   3        1.95        0.31      0.63 o 
   1  -7   3      172.20      194.82      7.68 o 
   2  -7   3       24.77       26.25      2.62 o 
   3  -7   3      292.37      287.77     10.33 o 
   4  -7   3      112.80      112.59      5.26 o 
   5  -7   3       19.46       20.47      2.52 o 
   6  -7   3       96.43       97.72      5.36 o 
   7  -7   3       61.92       66.48      4.73 o 
   8  -7   3        0.40       -0.10      1.26 o 
   9  -7   3       30.85       42.41      4.93 o 
  -6  -6   3       42.70       39.01      3.00 o 
  -5  -6   3        8.93       10.40      1.57 o 
  -4  -6   3      220.70      210.32      6.10 o 
  -3  -6   3       14.52       18.66      1.66 o 
  -2  -6   3        6.25        9.27      1.99 o 
  -1  -6   3        3.07        1.11      0.48 o 
   0  -6   3      283.36      258.91      5.91 o 
   1  -6   3       13.47       10.84      1.63 o 
   2  -6   3        7.62        5.14      1.26 o 
   3  -6   3      126.26      131.58      5.57 o 
   4  -6   3      107.61       98.93      4.84 o 
   5  -6   3       59.19       63.44      3.99 o 
   6  -6   3       33.93       32.86      3.46 o 
   7  -6   3        1.07        2.41      1.47 o 
   8  -6   3        1.58        1.26      1.47 o 
   9  -6   3        0.22       -0.21      1.26 o 
  -7  -5   3       40.22       38.00      4.20 o 
  -6  -5   3        6.55        6.43      1.31 o 
  -5  -5   3       88.61       92.87      3.72 o 
  -4  -5   3        2.06        1.94      0.78 o 
  -3  -5   3       56.87       58.72      3.47 o 
  -2  -5   3        8.01        5.55      0.82 o 
  -1  -5   3       23.44       28.35      1.46 o 
   0  -5   3      664.07      773.67     15.32 o 
   1  -5   3       69.78       65.65      1.85 o 
   2  -5   3       39.50       37.97      1.37 o 
   3  -5   3       19.35       19.63      0.86 o 
   4  -5   3      163.62      181.84      4.58 o 
   5  -5   3       27.25       33.54      1.65 o 
   6  -5   3        6.52        5.83      1.84 o 
   7  -5   3        3.72        2.62      1.36 o 
   8  -5   3        5.04        5.25      1.78 o 
   9  -5   3        4.29        7.14      2.31 o 
  -7  -4   3       12.69       12.59      2.52 o 
  -6  -4   3        3.49        3.26      1.89 o 
  -5  -4   3       41.81       43.16      2.55 o 
  -4  -4   3       10.89       11.01      1.78 o 
  -3  -4   3       66.92       73.23      2.75 o 
  -2  -4   3        1.84        3.49      0.67 o 
  -1  -4   3      739.41      751.21     15.05 o 
   0  -4   3       72.51       84.16      2.32 o 
   1  -4   3       66.63       62.73      1.73 o 
   2  -4   3        1.28        2.74      0.36 o 
   3  -4   3       35.08       34.08      1.32 o 
   4  -4   3      100.57      100.72      3.57 o 
   5  -4   3       46.58       36.49      1.73 o 
   6  -4   3       78.70       80.65      2.95 o 
   7  -4   3       56.64       55.86      2.62 o 
   8  -4   3       13.76       15.51      1.76 o 
   9  -4   3        1.45        1.99      1.47 o 
  -8  -3   3        4.33        2.31      1.57 o 
  -7  -3   3       80.22       92.85      5.57 o 
  -6  -3   3        0.01       -0.42      0.50 o 
  -5  -3   3       13.79       16.05      1.67 o 
  -4  -3   3        0.82        0.53      0.44 o 
  -3  -3   3      259.99      253.28      6.18 o 
  -2  -3   3       37.44       36.20      1.60 o 
  -1  -3   3       13.78       11.74      0.93 o 
   0  -3   3      342.13      310.42      6.48 o 
   1  -3   3       53.43       59.61      2.89 o 
   2  -3   3       14.14       16.47      0.89 o 
   3  -3   3      282.52      319.94      6.92 o 
   4  -3   3      188.44      203.95      8.37 o 
   5  -3   3       12.29       11.13      1.47 o 
   6  -3   3       14.24       16.27      1.99 o 
   7  -3   3        4.35        5.77      1.36 o 
   8  -3   3        1.34        2.10      1.26 o 
   9  -3   3        3.77        7.35      1.99 o 
  -8  -2   3       16.69       10.39      2.31 o 
  -7  -2   3        0.13       -0.52      0.84 o 
  -6  -2   3       50.01       50.09      3.68 o 
  -5  -2   3        7.33        7.41      1.15 o 
  -4  -2   3      262.76      273.86      9.33 o 
  -3  -2   3      366.00      317.69      9.57 o 
  -2  -2   3      104.25      125.66      7.68 o 
  -1  -2   3     1412.66     1357.59     25.95 o 
   0  -2   3     1256.29     1205.09     22.97 o 
   1  -2   3       72.33       86.31      2.15 o 
   2  -2   3        1.85        4.53      1.05 o 
   3  -2   3      364.72      341.81      9.74 o 
   4  -2   3       62.53       76.60      3.26 o 
   5  -2   3       62.55       61.35      3.15 o 
   6  -2   3       13.28       15.22      1.99 o 
   7  -2   3        3.56        1.99      1.05 o 
   8  -2   3        6.12        5.35      1.68 o 
   9  -2   3        4.59       11.96      2.41 o 
  -8  -1   3       22.50       18.68      2.94 o 
  -7  -1   3        0.21       -0.21      0.84 o 
  -6  -1   3       50.77       48.52      3.57 o 
  -5  -1   3        1.64        3.78      1.15 o 
  -4  -1   3      353.66      395.37      6.89 o 
  -3  -1   3      437.96      486.31      8.02 o 
  -2  -1   3     1964.90     1905.29     36.19 o 
  -1  -1   3      215.81      201.98      4.34 o 
   0  -1   3      983.48      929.26     17.72 o 
   1  -1   3     1163.03     1170.97     22.38 o 
   2  -1   3       19.53       23.21      1.37 o 
   3  -1   3     1351.78     1307.33     34.43 o 
   4  -1   3      390.10      372.27     11.21 o 
   5  -1   3       15.51       14.17      1.78 o 
   6  -1   3       23.77       24.77      2.62 o 
   7  -1   3       17.86       17.63      2.52 o 
   8  -1   3       50.03       55.44      4.09 o 
   9  -1   3        2.22        3.88      1.68 o 
  -9   0   3        0.04       -0.63      1.15 o 
  -8   0   3        5.50        5.25      1.78 o 
  -7   0   3        3.38        3.46      1.36 o 
  -6   0   3       51.13       50.72      3.47 o 
  -5   0   3      105.18      109.55      3.13 o 
  -4   0   3       88.66       89.30      2.60 o 
  -3   0   3      658.07      657.64     33.60 o 
  -2   0   3     1154.25     1212.32     22.29 o 
  -1   0   3       18.14       20.66      2.05 o 
   1   0   3      957.31     1000.15     26.17 o 
   2   0   3      948.43      911.05     24.25 o 
   3   0   3      192.59      188.66      6.32 o 
   4   0   3      352.41      328.28     10.35 o 
   5   0   3        0.55        1.05      0.84 o 
   6   0   3        0.01        0.21      0.84 o 
   7   0   3        5.44        4.72      1.57 o 
   8   0   3        3.60        3.36      1.47 o 
  -9   1   3        6.19        6.72      2.20 o 
  -8   1   3       21.13       25.72      3.25 o 
  -7   1   3        4.05        2.20      1.26 o 
  -6   1   3        2.57        3.36      1.26 o 
  -5   1   3      391.53      414.06      8.87 o 
  -4   1   3      279.64      300.33      6.56 o 
  -3   1   3     2096.97     2199.95     40.11 o 
  -2   1   3      161.29      146.37      3.39 o 
  -1   1   3      372.68      389.67      7.64 o 
   0   1   3      204.16      204.85      4.30 o 
   1   1   3      543.40      559.68     15.27 o 
   2   1   3      114.22       98.83      3.79 o 
   3   1   3        0.33       -0.31      0.42 o 
   4   1   3        0.95        0.84      0.73 o 
   5   1   3       11.43        8.71      1.57 o 
   6   1   3        1.76       -0.10      0.84 o 
   7   1   3        4.06        3.15      1.36 o 
   8   1   3        7.45       10.08      2.20 o 
  -9   2   3        0.58        0.10      1.15 o 
  -8   2   3        0.04       -0.21      0.94 o 
  -7   2   3       14.68       15.53      2.41 o 
  -6   2   3       60.28       62.52      2.51 o 
  -5   2   3       16.20       14.36      1.42 o 
  -4   2   3       11.07        7.50      0.85 o 
  -3   2   3        6.17        5.13      0.67 o 
  -2   2   3      820.53      786.42     14.90 o 
  -1   2   3       53.13       49.67      1.56 o 
   0   2   3      760.32      763.47     14.37 o 
   1   2   3      357.85      394.06     11.23 o 
   2   2   3      150.99      124.68      4.63 o 
   3   2   3        0.26        0.63      0.63 o 
   4   2   3       36.71       31.29      2.73 o 
   5   2   3       20.84       27.19      2.83 o 
   6   2   3        0.32        2.52      1.15 o 
   7   2   3       43.54       45.88      4.30 o 
   8   2   3        0.12       -0.42      1.05 o 
  -9   3   3        8.86        7.77      1.99 o 
  -8   3   3       22.58       18.47      2.73 o 
  -7   3   3       13.66       12.99      1.47 o 
  -6   3   3       20.77       16.10      1.48 o 
  -5   3   3      293.51      281.67      6.60 o 
  -4   3   3      162.31      153.91      3.14 o 
  -3   3   3      242.18      233.47      5.29 o 
  -2   3   3       82.71       81.53      3.26 o 
  -1   3   3       91.32       76.75      1.67 o 
   0   3   3       61.53       60.26      1.51 o 
   1   3   3       35.26       28.94      1.04 o 
   2   3   3       85.90       89.46      3.78 o 
   3   3   3       35.76       43.05      2.63 o 
   4   3   3        0.49       -0.42      0.52 o 
   5   3   3       38.56       29.50      2.94 o 
   6   3   3       19.71       17.21      2.52 o 
   7   3   3       19.15       15.74      2.62 o 
  -9   4   3        1.51        3.15      1.57 o 
  -8   4   3       13.35        9.87      2.10 o 
  -7   4   3       80.24       83.82      3.30 o 
  -6   4   3      156.16      147.58      4.39 o 
  -5   4   3      135.41      139.94      7.57 o 
  -4   4   3       43.29       40.83      1.29 o 
  -3   4   3       93.69       96.31      2.60 o 
  -2   4   3       18.60       15.26      0.75 o 
  -1   4   3        8.93       10.13      0.64 o 
   0   4   3       52.42       60.68      1.59 o 
   1   4   3       73.35       73.00      1.91 o 
   2   4   3       21.29       25.78      1.56 o 
   3   4   3       15.59       17.84      1.99 o 
   4   4   3        0.23        1.36      0.94 o 
   5   4   3        0.52        2.41      1.15 o 
   6   4   3        0.78       -0.52      1.15 o 
   7   4   3        0.17        1.15      1.47 o 
  -9   5   3        0.19        0.73      1.36 o 
  -8   5   3      138.02      134.46      4.68 o 
  -7   5   3       13.88       14.08      1.63 o 
  -6   5   3      344.90      345.57      9.81 o 
  -5   5   3        5.32        4.66      0.83 o 
  -4   5   3      433.95      441.93      9.41 o 
  -3   5   3        0.16       -0.03      0.23 o 
  -2   5   3      175.45      175.80      3.43 o 
  -1   5   3        0.37        2.00      0.40 o 
   0   5   3       16.05       18.29      1.02 o 
   1   5   3       18.15       18.42      1.08 o 
   2   5   3       57.38       55.77      2.35 o 
   3   5   3       16.22       21.31      2.31 o 
   4   5   3        0.96        1.05      0.94 o 
   5   5   3       17.71       14.59      2.31 o 
   6   5   3        3.54        2.20      1.47 o 
  -9   6   3        4.06        3.25      1.78 o 
  -8   6   3       18.80       23.51      3.36 o 
  -7   6   3      123.65      122.02      6.31 o 
  -6   6   3        2.02        0.80      0.70 o 
  -5   6   3      119.82      111.51      4.31 o 
  -4   6   3       22.52       29.28      1.99 o 
  -3   6   3       36.02       30.55      1.21 o 
  -2   6   3       14.50       17.93      1.14 o 
  -1   6   3        0.50        1.23      0.37 o 
   0   6   3       56.28       59.31      2.36 o 
   1   6   3       16.41       17.15      1.13 o 
   2   6   3        0.00        0.04      0.58 o 
   3   6   3       59.85       59.99      2.80 o 
   4   6   3       10.46        8.29      1.78 o 
   5   6   3       35.03       44.41      4.20 o 
   6   6   3        7.85        9.45      2.31 o 
  -9   7   3        0.44        1.15      1.68 o 
  -8   7   3        9.76        9.34      2.41 o 
  -7   7   3        2.39        0.00      1.36 o 
  -6   7   3       57.13       58.29      4.31 o 
  -5   7   3      163.87      165.45      7.26 o 
  -4   7   3      147.15      138.79      3.94 o 
  -3   7   3        0.37        0.51      0.33 o 
  -2   7   3        8.30        7.54      1.19 o 
  -1   7   3      203.06      211.12      4.27 o 
   0   7   3       44.16       45.89      5.37 o 
   1   7   3        0.00        0.15      0.40 o 
   2   7   3       21.27       23.34      2.99 o 
   3   7   3       14.14       14.80      3.46 o 
   4   7   3        9.27        7.77      1.78 o 
   5   7   3        0.75        0.10      1.26 o 
  -9   8   3        1.85        0.84      1.68 o 
  -8   8   3       12.92       12.91      2.73 o 
  -7   8   3       66.34       68.05      5.04 o 
  -6   8   3       12.10       11.97      2.31 o 
  -5   8   3       70.40       61.13      4.20 o 
  -4   8   3        2.29       -0.21      0.94 o 
  -3   8   3        0.60        0.52      0.84 o 
  -2   8   3        0.01        0.11      0.55 o 
  -1   8   3       73.46       66.52      2.06 o 
   0   8   3       31.58       28.52      1.73 o 
   1   8   3      164.27      167.27      4.89 o 
   2   8   3       23.37       20.97      4.88 o 
   3   8   3        3.13        1.46      0.88 o 
   4   8   3        0.25       -0.52      0.94 o 
  -8   9   3        0.05        1.89      1.68 o 
  -7   9   3        2.98        4.93      1.99 o 
  -6   9   3       31.38       25.40      3.46 o 
  -5   9   3        4.58        5.35      1.68 o 
  -4   9   3        3.36        3.46      1.47 o 
  -3   9   3       16.24       15.22      2.31 o 
  -2   9   3       43.95       43.90      2.40 o 
  -1   9   3       13.24       15.02      2.20 o 
   0   9   3        7.84        9.59      1.40 o 
   1   9   3       39.19       37.06      3.99 o 
   2   9   3       25.18       23.56      3.46 o 
   3   9   3       20.79       23.64      2.27 o 
  -8  10   3        2.61        2.83      1.99 o 
  -7  10   3        0.45        0.42      1.47 o 
  -6  10   3       73.76       64.91      5.67 o 
  -5  10   3        1.34        1.99      1.26 o 
  -4  10   3       10.92        9.34      2.10 o 
  -3  10   3        3.30        1.15      1.15 o 
  -2  10   3       12.02        9.13      1.99 o 
  -1  10   3       11.05       13.38      1.78 o 
   0  10   3       53.80       64.26      4.62 o 
   1  10   3        3.10        7.03      2.20 o 
   2  10   3        3.29        5.56      2.10 o 
  -7  11   3        1.00        1.68      1.68 o 
  -6  11   3        4.62        3.36      1.78 o 
  -5  11   3        6.77       10.18      2.41 o 
  -4  11   3       18.07       17.74      2.94 o 
  -3  11   3        8.83       13.22      2.41 o 
  -2  11   3      118.75      115.06      5.99 o 
  -1  11   3        0.09        0.94      1.36 o 
   0  11   3       37.57       41.15      4.41 o 
   1  11   3        0.33        2.10      1.68 o 
  -6  12   3        1.28        0.63      1.57 o 
  -5  12   3       19.01       29.60      3.88 o 
  -4  12   3        0.45       -0.21      1.26 o 
  -3  12   3        5.43        8.40      2.20 o 
  -2  12   3        3.12        1.99      1.57 o 
   0  12   3        1.11       -0.63      1.57 o 
   2 -13   4        3.33        5.98      1.99 o 
   3 -13   4        2.65        2.83      1.78 o 
   4 -13   4        4.22        6.20      1.45 o 
  -1 -12   4        0.21        0.84      1.57 o 
   0 -12   4        5.45        7.35      2.31 o 
   1 -12   4        0.79        2.73      1.47 o 
   2 -12   4        0.89        0.94      1.26 o 
   3 -12   4        3.72        5.21      2.47 o 
   4 -12   4       16.73       14.69      2.73 o 
   5 -12   4       14.81       14.80      2.73 o 
   6 -12   4        2.42        1.26      1.57 o 
  -2 -11   4        0.51       -0.94      1.26 o 
  -1 -11   4        0.26        0.52      1.26 o 
   0 -11   4        8.54        7.98      2.10 o 
   1 -11   4       22.37       24.56      3.36 o 
   2 -11   4       11.64       11.18      1.63 o 
   3 -11   4       27.10       24.14      3.25 o 
   4 -11   4       11.79       14.38      2.52 o 
   5 -11   4        0.77        0.10      1.15 o 
   6 -11   4        9.70        9.03      2.20 o 
   7 -11   4        0.15        0.52      1.26 o 
  -3 -10   4        3.02        3.36      1.78 o 
  -2 -10   4        5.72        4.51      1.78 o 
  -1 -10   4        0.05       -0.10      1.15 o 
   0 -10   4       15.80        9.34      2.10 o 
   1 -10   4        3.80        5.98      1.78 o 
   2 -10   4        1.33        1.78      1.15 o 
   3 -10   4        7.25        7.77      1.99 o 
   4 -10   4       18.05       13.54      2.41 o 
   5 -10   4        7.83        6.40      1.89 o 
   6 -10   4        1.02        2.20      1.36 o 
   7 -10   4        0.40        0.84      1.47 o 
   8 -10   4       49.23       58.59      5.56 o 
  -4  -9   4        0.27       -0.42      1.26 o 
  -3  -9   4        1.25        1.26      1.26 o 
  -2  -9   4        7.14        7.98      2.10 o 
  -1  -9   4       67.90       63.33      4.52 o 
   0  -9   4        0.00       -0.94      0.73 o 
   1  -9   4      125.51      136.86      6.62 o 
   2  -9   4      186.94      184.11      8.00 o 
   3  -9   4      217.19      209.23      8.74 o 
   4  -9   4      163.87      165.32      7.47 o 
   5  -9   4      128.29      139.48      6.83 o 
   6  -9   4       16.32       14.48      2.52 o 
   7  -9   4        5.83        6.09      1.89 o 
   8  -9   4       10.09       11.86      2.73 o 
  -5  -8   4        6.88        8.53      1.25 o 
  -4  -8   4        1.43        2.22      0.95 o 
  -3  -8   4        0.33        0.90      0.81 o 
  -2  -8   4       52.13       48.30      3.78 o 
  -1  -8   4        0.02       -0.31      0.84 o 
   0  -8   4       43.86       37.70      3.57 o 
   1  -8   4        5.09        3.57      1.26 o 
   2  -8   4      146.67      140.19      6.42 o 
   3  -8   4      196.61      207.96      8.52 o 
   4  -8   4      232.55      222.77      8.95 o 
   5  -8   4       74.67       78.15      4.73 o 
   6  -8   4       24.21       19.84      2.83 o 
   7  -8   4        8.90        7.77      1.99 o 
   8  -8   4        1.61        3.46      1.68 o 
  -6  -7   4        1.32        2.36      1.36 o 
  -5  -7   4        0.00       -0.10      0.83 o 
  -4  -7   4        1.27        0.84      0.70 o 
  -3  -7   4        0.68        0.52      0.66 o 
  -2  -7   4       20.28       26.33      1.91 o 
  -1  -7   4       13.74       13.18      1.94 o 
   0  -7   4      112.20      119.53      5.68 o 
   1  -7   4        3.31        7.03      1.47 o 
   2  -7   4        0.07        1.05      0.84 o 
   3  -7   4       70.11       79.00      4.31 o 
   4  -7   4        9.50        7.77      1.68 o 
   5  -7   4        3.27        2.83      1.15 o 
   6  -7   4       37.74       33.60      3.57 o 
   7  -7   4        6.61        7.98      2.10 o 
   8  -7   4        0.54        0.31      1.36 o 
   9  -7   4       10.89       17.00      3.36 o 
  -6  -6   4        7.37        9.35      2.73 o 
  -5  -6   4        3.82        4.77      1.13 o 
  -4  -6   4      123.22      125.28      4.37 o 
  -3  -6   4       49.19       47.44      2.89 o 
  -2  -6   4        4.94        3.76      0.81 o 
  -1  -6   4        4.49        4.54      0.73 o 
   0  -6   4       91.78       89.21      2.73 o 
   1  -6   4       22.14       30.52      3.94 o 
   2  -6   4       51.59       44.33      2.94 o 
   3  -6   4        7.27        7.66      1.47 o 
   4  -6   4       28.70       34.12      2.73 o 
   5  -6   4       18.94       15.01      2.41 o 
   6  -6   4        0.90       -0.21      1.05 o 
   7  -6   4        0.13        0.21      1.15 o 
   8  -6   4        1.45        2.20      1.57 o 
   9  -6   4        0.12        0.94      1.57 o 
  -7  -5   4        0.90        0.73      1.26 o 
  -6  -5   4       35.01       33.47      2.78 o 
  -5  -5   4        0.77        0.27      0.70 o 
  -4  -5   4      106.57      115.69      4.05 o 
  -3  -5   4       27.14       34.33      2.04 o 
  -2  -5   4       63.15       69.21      7.20 o 
  -1  -5   4        4.58        2.38      0.55 o 
   0  -5   4      209.52      261.21      5.94 o 
   1  -5   4      417.23      424.90     11.22 o 
   2  -5   4      123.68      124.14      3.02 o 
   3  -5   4      163.80      168.01      4.02 o 
   4  -5   4        2.76        1.34      0.58 o 
   5  -5   4       11.61        8.98      1.15 o 
   7  -5   4        8.98        8.71      1.99 o 
   8  -5   4       13.44       17.00      3.04 o 
   9  -5   4        1.03        2.52      1.68 o 
  -7  -4   4       10.34       11.23      2.31 o 
  -6  -4   4        2.78        3.83      1.03 o 
  -5  -4   4        0.09       -0.28      0.63 o 
  -4  -4   4       42.99       47.95      2.34 o 
  -3  -4   4       72.05       73.07      2.75 o 
  -2  -4   4      499.95      494.34     10.62 o 
  -1  -4   4      732.04      752.30     15.18 o 
   0  -4   4     1434.18     1559.04     29.84 o 
   1  -4   4      362.85      370.39      7.74 o 
   2  -4   4      565.25      556.52     11.18 o 
   3  -4   4       97.43      101.81      2.80 o 
   4  -4   4        0.59        0.30      0.36 o 
   5  -4   4        6.71        8.90      1.15 o 
   6  -4   4       22.67       23.69      3.20 o 
   7  -4   4        0.01        0.12      0.63 o 
   8  -4   4        3.30        2.32      2.41 o 
   9  -4   4        0.14        0.52      1.47 o 
  -8  -3   4        0.26        0.42      1.26 o 
  -7  -3   4        0.10       -0.52      0.94 o 
  -6  -3   4        2.64        3.30      1.00 o 
  -5  -3   4        7.86        8.46      1.26 o 
  -4  -3   4       16.15       16.36      1.68 o 
  -3  -3   4        1.04        0.54      0.40 o 
  -2  -3   4      132.18      150.97      3.94 o 
  -1  -3   4        0.81        1.17      0.40 o 
   0  -3   4      132.13      139.48      3.36 o 
   1  -3   4      167.19      186.16      4.20 o 
   2  -3   4      405.07      394.56      8.24 o 
   3  -3   4       14.44       19.54      1.14 o 
   4  -3   4      361.25      363.06     14.63 o 
   5  -3   4       33.99       38.17      2.52 o 
   6  -3   4        0.11       -0.10      0.63 o 
   7  -3   4       55.27       59.75      3.68 o 
   8  -3   4       12.63       10.29      1.89 o 
   9  -3   4       21.11       21.41      3.04 o 
  -8  -2   4        4.73        5.46      1.78 o 
  -7  -2   4       15.79       15.32      2.62 o 
  -6  -2   4       13.73       17.32      2.52 o 
  -5  -2   4       66.30       69.37      8.19 o 
  -4  -2   4      183.50      182.72      9.16 o 
  -3  -2   4       90.76       90.31      2.86 o 
  -2  -2   4      221.39      187.65      4.75 o 
  -1  -2   4      360.48      376.61      7.86 o 
   0  -2   4        5.56        4.64      0.52 o 
   1  -2   4      177.26      161.40      3.77 o 
   2  -2   4      206.29      233.78      5.29 o 
   3  -2   4      508.62      497.15     11.93 o 
   4  -2   4       60.73       63.24      2.94 o 
   5  -2   4        4.60        4.30      1.05 o 
   6  -2   4        1.55        1.99      0.94 o 
   7  -2   4       45.32       51.03      3.46 o 
   8  -2   4       14.73       15.43      2.41 o 
   9  -2   4       18.72       20.78      3.15 o 
  -8  -1   4        5.12        4.20      1.78 o 
  -7  -1   4        7.69        8.92      1.99 o 
  -6  -1   4       27.10       25.09      2.94 o 
  -5  -1   4        9.66        8.55      2.41 o 
  -4  -1   4       16.10       19.27      1.99 o 
  -3  -1   4     1747.32     1779.97     27.34 o 
  -2  -1   4      105.82       88.16      2.45 o 
  -1  -1   4      540.08      501.36     10.06 o 
   0  -1   4      108.57       93.77      2.38 o 
   1  -1   4     1265.79     1264.52     24.22 o 
   2  -1   4        7.65        6.82      0.94 o 
   3  -1   4        7.20        6.30      0.94 o 
   4  -1   4      237.67      204.55      6.96 o 
   5  -1   4        4.06        6.40      1.26 o 
   6  -1   4       92.91      104.65      4.94 o 
   7  -1   4        7.06       10.29      1.89 o 
   8  -1   4       26.27       28.76      3.36 o 
  -9   0   4       10.86       12.07      2.52 o 
  -8   0   4        1.58        2.31      1.36 o 
  -7   0   4       21.12       17.74      2.62 o 
  -6   0   4        1.00        1.57      0.94 o 
  -5   0   4        4.86        3.88      1.15 o 
  -4   0   4       72.72       97.51      6.36 o 
  -3   0   4        4.78        3.87      0.99 o 
  -2   0   4      189.04      199.66      3.61 o 
  -1   0   4      437.92      403.72      8.12 o 
   0   0   4        2.58        2.15      0.84 o 
   1   0   4     3023.02     3175.30     81.27 o 
   2   0   4      219.87      195.29      6.33 o 
   3   0   4     1813.78     1718.36     45.25 o 
   4   0   4      110.54      103.04      4.42 o 
   5   0   4       43.60       43.37      2.84 o 
   6   0   4        2.53        3.46      1.26 o 
   7   0   4       39.06       40.74      3.78 o 
   8   0   4        1.91        0.21      1.15 o 
  -9   1   4        0.06        0.31      1.47 o 
  -8   1   4       18.43       20.47      3.04 o 
  -7   1   4        5.18        4.93      1.57 o 
  -6   1   4       42.83       44.00      3.26 o 
  -5   1   4       56.40       56.24      2.36 o 
  -4   1   4      148.09      154.86      3.97 o 
  -3   1   4      452.98      443.26      9.03 o 
  -2   1   4      103.31      103.08      2.75 o 
  -1   1   4       16.23       14.81      0.97 o 
   0   1   4       15.95       19.63      1.26 o 
   1   1   4     1043.85     1043.52     27.72 o 
   2   1   4      817.47      769.20     21.05 o 
   3   1   4      253.26      207.52      7.07 o 
   4   1   4      474.09      435.90     13.32 o 
   5   1   4       34.41       29.92      2.83 o 
   6   1   4      123.03      116.35      5.68 o 
   7   1   4       56.29       57.65      4.10 o 
   8   1   4        5.97        4.09      1.78 o 
  -9   2   4        0.08        0.00      1.26 o 
  -8   2   4       25.53       22.88      3.15 o 
  -7   2   4        4.74        5.88      1.57 o 
  -6   2   4       28.94       27.48      1.91 o 
  -5   2   4       27.28       21.05      2.57 o 
  -4   2   4      278.80      290.19     10.55 o 
  -3   2   4      148.18      144.71      3.68 o 
  -2   2   4      194.97      192.49      5.22 o 
  -1   2   4       15.85       18.16      1.47 o 
   0   2   4       21.49       20.40      1.10 o 
   1   2   4      178.19      176.32      5.90 o 
   2   2   4      907.79      836.01     22.98 o 
   3   2   4      202.72      210.32      7.37 o 
   4   2   4       47.42       44.00      2.94 o 
   5   2   4       37.07       35.28      3.25 o 
   6   2   4        1.83        1.05      1.05 o 
   7   2   4        4.77        7.56      1.89 o 
  -9   3   4        2.18        2.73      1.57 o 
  -8   3   4        0.04        2.41      1.36 o 
  -7   3   4        0.80       -0.59      0.63 o 
  -6   3   4       50.81       58.42      2.52 o 
  -5   3   4       68.90       67.06      2.84 o 
  -4   3   4      704.04      693.45     13.91 o 
  -3   3   4       45.04       45.93      1.81 o 
  -2   3   4      111.25      130.91      3.37 o 
  -1   3   4      271.56      265.18      5.79 o 
   0   3   4     1017.50     1098.77     20.62 o 
   1   3   4        5.57       13.33      1.47 o 
   2   3   4      265.44      275.67      8.96 o 
   3   3   4       15.47       11.97      1.68 o 
   4   3   4        0.97        0.21      0.63 o 
   5   3   4       20.47       20.36      2.62 o 
   6   3   4       28.57       30.97      3.36 o 
   7   3   4        8.23       10.39      2.31 o 
  -9   4   4        8.57        6.93      2.10 o 
  -8   4   4       38.25       44.20      4.20 o 
  -7   4   4      264.38      263.05      6.92 o 
  -6   4   4        9.85       10.42      1.63 o 
  -5   4   4      489.58      485.97     10.50 o 
  -4   4   4       43.22       44.43      3.41 o 
  -3   4   4       78.20       75.95      2.47 o 
  -2   4   4        0.98        1.28      0.29 o 
  -1   4   4      392.94      370.39      7.78 o 
   0   4   4        9.68        7.72      0.95 o 
   1   4   4      178.72      182.00      4.43 o 
   2   4   4        0.27        2.73      0.94 o 
   3   4   4       53.66       41.69      2.84 o 
   4   4   4        2.17        5.25      1.36 o 
   5   4   4        0.68        0.94      0.94 o 
   6   4   4        1.45        1.05      1.15 o 
   7   4   4        0.06       -0.84      1.15 o 
  -9   5   4        0.00       -1.73      1.15 o 
  -8   5   4        6.36        7.87      1.48 o 
  -7   5   4       17.50       18.71      1.82 o 
  -6   5   4       40.70       44.61      2.42 o 
  -5   5   4        9.98       10.24      1.21 o 
  -4   5   4        0.28        0.14      0.43 o 
  -3   5   4       15.32       13.43      2.26 o 
  -2   5   4       77.94       91.47      2.16 o 
  -1   5   4      459.99      519.97      8.79 o 
   0   5   4       26.70       26.70      1.25 o 
   1   5   4      140.62      129.84      3.03 o 
   2   5   4       14.44       10.39      1.57 o 
   3   5   4        4.30        3.67      1.15 o 
   4   5   4       18.07       16.58      2.20 o 
   5   5   4        0.00        0.10      0.84 o 
   6   5   4        4.02        1.57      1.36 o 
  -8   6   4        7.66        6.61      2.10 o 
  -7   6   4       25.67       26.97      2.22 o 
  -6   6   4       36.23       42.92      3.57 o 
  -5   6   4       30.35       26.21      1.91 o 
  -4   6   4       60.47       64.73      2.50 o 
  -3   6   4      197.26      223.27      5.52 o 
  -2   6   4        4.40        5.54      0.81 o 
  -1   6   4      464.10      514.31      8.84 o 
   0   6   4        0.86        0.85      0.45 o 
   1   6   4       19.58       22.58      1.35 o 
   2   6   4       32.45       37.28      2.14 o 
   3   6   4        0.00       -0.42      0.63 o 
   4   6   4        0.52        1.78      1.15 o 
   5   6   4        5.08        5.56      1.57 o 
  -9   7   4        2.38        7.14      2.31 o 
  -8   7   4        5.79        5.77      1.99 o 
  -7   7   4       13.89       13.01      2.52 o 
  -6   7   4        1.65        3.46      1.57 o 
  -5   7   4       51.77       56.50      3.99 o 
  -4   7   4       38.53       40.36      2.52 o 
  -3   7   4        6.51        6.01      0.89 o 
  -2   7   4       10.97       11.88      1.90 o 
  -1   7   4      101.11      101.58      2.62 o 
   0   7   4       14.46       14.32      1.12 o 
   1   7   4       79.41       86.06      2.55 o 
   2   7   4        6.80        6.37      1.13 o 
   3   7   4       25.21       17.85      2.31 o 
   4   7   4       13.13       13.96      2.20 o 
   5   7   4        5.90        5.56      1.78 o 
  -8   8   4       19.17       18.16      3.15 o 
  -7   8   4       14.80       15.95      2.94 o 
  -6   8   4        3.11        3.88      1.78 o 
  -5   8   4        1.22        1.36      1.36 o 
  -4   8   4        0.91        1.47      1.15 o 
  -3   8   4        0.37        1.15      1.05 o 
  -2   8   4       66.33       63.56      5.30 o 
  -1   8   4       32.52       34.18      1.64 o 
   0   8   4       64.97       69.41      2.77 o 
   1   8   4       14.70       15.05      1.89 o 
   2   8   4        0.42        0.42      0.74 o 
   3   8   4        7.84        7.24      1.68 o 
   4   8   4        0.26        0.10      1.05 o 
  -8   9   4        0.35        1.36      1.68 o 
  -7   9   4        1.77        2.73      1.78 o 
  -6   9   4       63.08       55.66      5.15 o 
  -5   9   4        0.01        0.31      1.15 o 
  -4   9   4       71.15       67.43      4.52 o 
  -3   9   4        3.91        4.41      1.57 o 
  -2   9   4       39.32       47.88      4.09 o 
  -1   9   4        3.67        4.35      1.15 o 
   0   9   4      103.77      109.18      3.96 o 
   1   9   4        6.71        8.39      1.34 o 
   2   9   4       10.42       10.25      2.47 o 
   3   9   4       12.14       14.06      2.41 o 
  -7  10   4        0.01       -1.89      1.26 o 
  -6  10   4        5.16        3.57      1.89 o 
  -5  10   4        5.45        5.88      1.89 o 
  -4  10   4        1.63        1.36      1.36 o 
  -3  10   4       24.09       28.34      3.36 o 
  -2  10   4        0.01       -0.84      1.05 o 
  -1  10   4        4.91        0.73      0.94 o 
   0  10   4       17.69       22.99      3.25 o 
   1  10   4        3.22        3.67      1.78 o 
   2  10   4        0.55        0.00      1.47 o 
  -7  11   4        1.88        5.25      2.20 o 
  -6  11   4        0.00       -0.42      1.36 o 
  -5  11   4        3.78        4.83      1.68 o 
  -4  11   4        1.56        0.63      1.36 o 
  -3  11   4        5.08        7.77      2.10 o 
  -2  11   4        0.37        0.94      1.26 o 
   0  11   4        1.38        4.93      1.99 o 
   1  11   4        0.08        1.68      1.68 o 
  -5  12   4        4.25        3.46      1.89 o 
  -4  12   4        1.60        5.77      1.89 o 
  -3  12   4        0.07        0.00      1.47 o 
  -2  12   4        1.10       -1.26      1.26 o 
   2 -13   5        0.00        1.47      1.68 o 
   3 -13   5        0.20        1.05      1.57 o 
   0 -12   5        0.09       -0.31      1.05 o 
   1 -12   5        2.17        1.15      1.36 o 
   2 -12   5        0.45        2.94      1.57 o 
   3 -12   5        1.35        1.05      1.47 o 
   4 -12   5        4.88        5.77      1.99 o 
   5 -12   5        0.51        2.83      1.68 o 
   6 -12   5        0.00        0.31      1.15 o 
  -2 -11   5        0.00       -0.52      1.26 o 
  -1 -11   5       11.00       14.38      2.73 o 
   0 -11   5        3.40        3.88      1.78 o 
   1 -11   5        4.20        8.61      2.20 o 
   2 -11   5       24.51       19.94      3.04 o 
   3 -11   5        2.20        2.52      1.47 o 
   4 -11   5        0.81       -0.52      0.94 o 
   5 -11   5        1.56        3.36      1.57 o 
   6 -11   5       15.42       11.34      2.52 o 
   7 -11   5        0.02        0.31      1.47 o 
  -3 -10   5        3.80        5.35      1.99 o 
  -2 -10   5        0.05       -1.05      0.94 o 
  -1 -10   5       19.17       19.10      3.04 o 
   0 -10   5       10.07        9.97      2.20 o 
   1 -10   5      125.91      122.34      6.62 o 
   2 -10   5       11.95        9.45      1.99 o 
   3 -10   5       73.16       71.42      4.73 o 
   4 -10   5        0.64        0.73      1.15 o 
   5 -10   5       11.89       14.17      2.62 o 
   6 -10   5        0.10        1.68      1.47 o 
   7 -10   5        0.60        0.84      1.36 o 
  -4  -9   5        5.58        5.88      2.20 o 
  -3  -9   5        0.09        0.52      1.26 o 
  -2  -9   5        0.73        1.99      1.36 o 
  -1  -9   5       40.28       39.16      3.99 o 
   0  -9   5        2.19       -0.84      0.84 o 
   1  -9   5       10.31       13.22      2.31 o 
   2  -9   5       56.96       61.54      4.20 o 
   3  -9   5       71.76       68.59      4.52 o 
   4  -9   5      257.87      260.05     10.53 o 
   5  -9   5        3.37        3.36      1.47 o 
   6  -9   5      204.20      195.22      8.94 o 
   7  -9   5        0.71        0.21      1.15 o 
   8  -9   5       33.62       30.55      4.09 o 
  -5  -8   5        2.57        2.53      0.98 o 
  -4  -8   5        5.37        4.34      1.15 o 
  -3  -8   5       53.84       51.24      4.20 o 
  -2  -8   5       26.21       26.77      3.36 o 
  -1  -8   5        3.01        4.41      1.47 o 
   0  -8   5       16.63       16.79      2.41 o 
   1  -8   5       22.64       25.51      3.04 o 
   2  -8   5       56.73       60.49      3.99 o 
   3  -8   5      150.10      145.33      6.73 o 
   4  -8   5        1.23        1.47      1.15 o 
   5  -8   5      220.16      226.46      9.58 o 
   6  -8   5        0.40        2.10      1.26 o 
   7  -8   5        1.41        1.47      1.26 o 
   8  -8   5        1.14        0.31      1.36 o 
  -5  -7   5        2.03        1.40      1.00 o 
  -4  -7   5        0.03       -0.30      0.73 o 
  -3  -7   5       48.30       49.68      5.04 o 
  -2  -7   5        7.11        4.77      0.93 o 
  -1  -7   5      212.77      215.09      5.63 o 
   0  -7   5       10.68       14.17      2.10 o 
   1  -7   5       35.07       36.33      2.83 o 
   2  -7   5       12.40       12.49      1.99 o 
   3  -7   5        1.65        0.42      0.84 o 
   4  -7   5        6.84        8.50      1.78 o 
   5  -7   5       28.11       21.21      2.83 o 
   6  -7   5        6.53        6.19      1.78 o 
   7  -7   5        2.26        1.99      1.47 o 
   8  -7   5        7.20        8.29      2.41 o 
  -6  -6   5        5.41        4.20      1.26 o 
  -5  -6   5       12.52       13.50      1.76 o 
  -4  -6   5        6.82        8.33      1.30 o 
  -3  -6   5       48.04       43.47      3.73 o 
  -2  -6   5        9.59        9.42      1.18 o 
  -1  -6   5        6.66        7.03      0.93 o 
   0  -6   5       66.00       65.38      2.30 o 
   1  -6   5        8.05        7.18      1.00 o 
   2  -6   5       14.76       16.90      2.20 o 
   3  -6   5       29.89       30.13      2.94 o 
   4  -6   5       75.91       84.36      4.73 o 
   5  -6   5       37.84       40.32      3.88 o 
   6  -6   5        4.96        1.26      1.15 o 
   7  -6   5        8.52        6.09      1.99 o 
   8  -6   5        8.43       11.96      2.73 o 
  -7  -5   5        0.23        0.63      1.03 o 
  -6  -5   5       95.85       99.50      4.23 o 
  -5  -5   5       30.49       32.39      4.15 o 
  -4  -5   5      105.57      118.45      4.15 o 
  -3  -5   5      103.63      102.82      3.56 o 
  -2  -5   5       21.82       26.42      1.81 o 
  -1  -5   5        3.88        4.63      0.76 o 
   0  -5   5       10.17       14.84      1.13 o 
   1  -5   5        5.80        8.31      0.78 o 
   2  -5   5      208.20      192.97      4.56 o 
   3  -5   5        2.63        4.66      0.73 o 
   4  -5   5       36.01       40.66      1.73 o 
   5  -5   5        7.98        9.46      1.06 o 
   6  -5   5       57.12       64.27      4.62 o 
   7  -5   5        1.18       -0.52      1.05 o 
   8  -5   5        1.72       -0.52      1.15 o 
  -7  -4   5        2.15        1.57      1.36 o 
  -6  -4   5       25.52       27.47      2.68 o 
  -5  -4   5       46.07       44.21      2.66 o 
  -4  -4   5       14.35       19.08      3.36 o 
  -3  -4   5      206.24      198.01      5.32 o 
  -2  -4   5       87.71       90.90      3.00 o 
  -1  -4   5       23.72       23.04      1.34 o 
   0  -4   5        9.91        7.30      0.76 o 
   1  -4   5        4.64        4.37      0.60 o 
   2  -4   5      258.21      293.40      6.48 o 
   3  -4   5       12.47       12.17      1.42 o 
   4  -4   5        8.48        7.99      0.90 o 
   5  -4   5       25.27       30.54      1.78 o 
   6  -4   5       11.37        7.06      1.08 o 
   7  -4   5       22.18       26.84      2.16 o 
   8  -4   5        1.50        1.57      1.47 o 
  -8  -3   5       15.99       17.74      3.15 o 
  -7  -3   5       18.73       18.79      3.04 o 
  -6  -3   5       63.22       65.54      3.19 o 
  -5  -3   5      210.08      202.63      5.88 o 
  -4  -3   5       37.21       34.03      2.99 o 
  -3  -3   5      132.45      130.29      3.87 o 
  -2  -3   5      465.32      466.02      9.99 o 
  -1  -3   5        4.88        4.06      0.59 o 
   0  -3   5      241.85      274.10      6.05 o 
   1  -3   5      262.92      258.21      5.74 o 
   2  -3   5      625.98      607.32     12.37 o 
   3  -3   5        0.01        0.05      0.79 o 
   4  -3   5       41.88       47.04      1.99 o 
   5  -3   5      118.41      128.67      3.97 o 
   6  -3   5       14.09       15.60      3.04 o 
   7  -3   5       26.45       28.13      2.83 o 
   8  -3   5        0.12        0.84      1.15 o 
  -8  -2   5       11.90       10.81      2.41 o 
  -7  -2   5       43.76       42.63      4.30 o 
  -6  -2   5       58.82       54.63      2.78 o 
  -5  -2   5      431.25      451.76     10.60 o 
  -4  -2   5      149.62      153.82      4.42 o 
  -3  -2   5     1351.80     1321.89     26.01 o 
  -2  -2   5      111.43      112.29      3.16 o 
  -1  -2   5      152.69      172.36      4.13 o 
   0  -2   5       22.14       21.78      1.03 o 
   1  -2   5      141.34      106.41      4.37 o 
   2  -2   5       97.99      117.18      3.21 o 
   3  -2   5      205.33      217.87      5.38 o 
   4  -2   5      131.58      129.78      4.94 o 
   5  -2   5       60.87       61.34      3.36 o 
   6  -2   5        0.30       -0.42      0.63 o 
   7  -2   5        3.10        1.26      1.05 o 
   8  -2   5       18.19       24.14      3.04 o 
  -8  -1   5        0.31        1.99      1.36 o 
  -7  -1   5        1.46        4.83      1.68 o 
  -6  -1   5       15.77       10.18      1.99 o 
  -5  -1   5       11.69       12.94      1.68 o 
  -4  -1   5       91.05       92.17      2.28 o 
  -3  -1   5      218.66      205.20      8.69 o 
  -2  -1   5       13.29       19.52      1.78 o 
  -1  -1   5      215.78      202.91      4.63 o 
   0  -1   5        0.96        1.67      0.37 o 
   1  -1   5      380.13      373.95      7.94 o 
   2  -1   5       36.60       36.65      2.00 o 
   3  -1   5        0.02       -0.52      0.42 o 
   4  -1   5        6.96        7.87      1.36 o 
   5  -1   5       18.02       18.68      2.10 o 
   6  -1   5        2.85        2.20      1.15 o 
   7  -1   5        6.18        8.40      1.78 o 
   8  -1   5        0.01       -1.05      0.94 o 
  -8   0   5        0.46        1.78      1.47 o 
  -7   0   5       13.53       15.74      2.62 o 
  -6   0   5       20.41       16.69      2.41 o 
  -5   0   5       18.44       15.01      2.20 o 
  -4   0   5       22.59       24.82      1.78 o 
  -3   0   5       53.33       47.26      1.40 o 
  -2   0   5      387.93      394.65      6.62 o 
  -1   0   5       18.25       17.30      1.84 o 
   0   0   5        1.06        0.68      0.30 o 
   1   0   5       62.85       63.06      2.73 o 
   2   0   5      164.26      190.82      6.42 o 
   3   0   5        1.65        1.47      0.73 o 
   4   0   5      370.47      359.33     11.40 o 
   5   0   5       34.78       30.45      2.83 o 
   6   0   5       11.49        8.50      1.78 o 
   7   0   5        1.10        0.00      0.94 o 
   8   0   5        0.44        0.00      1.15 o 
  -9   1   5        0.13        1.57      1.47 o 
  -8   1   5        7.92        9.97      2.20 o 
  -7   1   5        4.88        5.56      1.68 o 
  -6   1   5        6.03        3.46      1.26 o 
  -5   1   5       10.27       10.27      1.13 o 
  -4   1   5      270.39      295.73      6.70 o 
  -3   1   5       59.16       62.69      2.15 o 
  -2   1   5      268.28      282.58      6.92 o 
  -1   1   5      506.52      504.56      8.26 o 
   0   1   5       72.64       80.53      3.26 o 
   1   1   5       50.91       49.80      2.52 o 
   2   1   5      773.75      817.07     22.59 o 
   3   1   5      240.74      237.11      8.01 o 
   4   1   5       26.74       25.41      2.52 o 
   5   1   5      193.28      184.86      7.36 o 
   6   1   5       31.12       37.48      3.46 o 
   7   1   5       10.31       11.44      2.20 o 
   8   1   5        1.31        3.04      1.68 o 
  -9   2   5        1.81       -0.42      1.26 o 
  -8   2   5        1.43        2.10      1.36 o 
  -7   2   5       31.78       30.97      3.46 o 
  -6   2   5        5.20        5.98      1.00 o 
  -5   2   5        3.28        3.10      0.74 o 
  -4   2   5      284.79      306.67      6.97 o 
  -3   2   5       44.56       53.41      2.04 o 
  -2   2   5      229.41      251.77      5.70 o 
  -1   2   5       52.09       57.50      1.97 o 
   0   2   5      459.37      522.92     14.84 o 
   1   2   5      109.65      112.54      4.42 o 
   2   2   5      937.78      938.76     25.83 o 
   3   2   5        8.69        7.98      1.47 o 
   4   2   5      168.18      166.52      6.73 o 
   5   2   5        4.20        2.52      1.26 o 
   6   2   5       53.78       61.43      4.10 o 
   7   2   5        0.56        0.73      1.15 o 
  -9   3   5       13.44       17.42      3.15 o 
  -8   3   5       18.48       19.42      2.94 o 
  -7   3   5        1.57        1.54      0.73 o 
  -6   3   5       46.03       44.00      2.22 o 
  -5   3   5       46.42       48.13      2.31 o 
  -4   3   5        7.42        7.55      0.93 o 
  -3   3   5        0.53       -0.05      0.33 o 
  -2   3   5      101.60      106.60      3.04 o 
  -1   3   5      109.19       95.42      2.78 o 
   0   3   5        0.23        0.00      0.47 o 
   1   3   5        0.91       -0.42      0.42 o 
   2   3   5        2.32        2.52      0.84 o 
   3   3   5        3.53        5.04      1.15 o 
   4   3   5       46.25       43.26      3.05 o 
   5   3   5        7.66        7.98      1.68 o 
   6   3   5        1.31        0.94      1.05 o 
   7   3   5        0.22       -1.15      1.15 o 
  -9   4   5        0.06        1.89      1.47 o 
  -8   4   5        1.35        0.73      1.36 o 
  -7   4   5        7.39        6.64      1.26 o 
  -6   4   5       86.87       92.51      3.45 o 
  -5   4   5        7.99        8.11      1.11 o 
  -4   4   5       59.16       73.08      2.67 o 
  -3   4   5       77.77       76.81      2.59 o 
  -2   4   5        6.25        3.31      1.94 o 
  -1   4   5        4.22        5.04      0.70 o 
   0   4   5        0.16        0.60      0.47 o 
   1   4   5       31.70       31.60      2.20 o 
   2   4   5       43.84       40.85      2.63 o 
   3   4   5       10.68        9.24      1.57 o 
   4   4   5       22.71       19.84      2.41 o 
   5   4   5        0.14       -0.21      0.94 o 
   6   4   5        1.69        3.25      1.57 o 
  -9   5   5       26.45       24.35      3.57 o 
  -8   5   5        1.43        2.45      1.07 o 
  -7   5   5      157.30      149.01      4.87 o 
  -6   5   5        0.00       -0.36      1.15 o 
  -5   5   5      373.90      398.57      9.17 o 
  -4   5   5        9.57        8.99      1.13 o 
  -3   5   5      143.15      149.82      4.15 o 
  -2   5   5        0.61        0.48      0.43 o 
  -1   5   5        1.63        3.79      0.56 o 
   0   5   5       12.84       15.61      1.30 o 
   1   5   5       10.63       11.54      1.21 o 
   2   5   5        3.47        3.36      1.05 o 
   3   5   5        2.41        2.83      1.15 o 
   4   5   5        3.77        3.99      1.36 o 
   5   5   5        8.64        8.82      1.99 o 
   6   5   5        0.12        0.31      1.15 o 
  -8   6   5        0.15       -0.31      1.36 o 
  -7   6   5       40.44       45.96      3.31 o 
  -6   6   5       92.82      103.10      3.78 o 
  -5   6   5      301.72      310.42      7.66 o 
  -4   6   5       51.53       53.39      2.52 o 
  -3   6   5      151.67      153.06      4.28 o 
  -2   6   5       17.27       16.41      1.36 o 
  -1   6   5       17.37       20.46      1.24 o 
   0   6   5        0.04        0.10      0.67 o 
   1   6   5        8.42        8.51      1.26 o 
   2   6   5       48.09       47.25      3.15 o 
   3   6   5        1.09        2.31      1.15 o 
   4   6   5       48.88       43.05      3.78 o 
   5   6   5        3.32        3.88      1.57 o 
  -8   7   5       12.96       14.17      2.83 o 
  -7   7   5        0.04        0.42      1.36 o 
  -6   7   5       45.50       40.32      4.09 o 
  -5   7   5        0.38       -0.41      0.66 o 
  -4   7   5       64.66       62.81      2.62 o 
  -3   7   5       15.26       17.61      1.54 o 
  -2   7   5      231.96      234.16      7.21 o 
  -1   7   5       20.61       22.59      1.38 o 
   0   7   5       50.80       48.40      1.81 o 
   1   7   5       24.78       21.77      1.62 o 
   2   7   5        8.25       10.71      1.89 o 
   3   7   5        9.13        8.50      1.78 o 
   4   7   5        0.23        0.31      1.05 o 
  -8   8   5        2.22        2.62      1.78 o 
  -7   8   5        9.45        7.56      2.31 o 
  -6   8   5       29.06       31.70      3.78 o 
  -5   8   5       55.76       57.97      4.31 o 
  -4   8   5      108.25      108.13      5.78 o 
  -3   8   5        4.05        6.30      1.68 o 
  -2   8   5       73.71       69.74      2.72 o 
  -1   8   5       21.93       29.21      2.00 o 
   0   8   5       39.08       38.46      2.16 o 
   1   8   5       22.35       19.49      1.79 o 
   2   8   5        8.08        8.92      1.78 o 
   3   8   5       36.80       38.11      3.67 o 
   4   8   5        1.97        2.52      1.47 o 
  -8   9   5        2.41        2.62      1.89 o 
  -7   9   5       20.93       15.64      2.94 o 
  -6   9   5        3.56        2.73      1.68 o 
  -5   9   5        0.59       -0.63      1.05 o 
  -4   9   5       22.88       24.46      3.25 o 
  -3   9   5        0.04        0.00      0.94 o 
  -2   9   5        4.83        6.19      1.78 o 
  -1   9   5       21.46       17.74      2.52 o 
   0   9   5       16.24       16.80      3.57 o 
   1   9   5        8.01        8.53      1.41 o 
   2   9   5        0.63        0.52      1.05 o 
   3   9   5        2.14        2.41      1.57 o 
  -7  10   5        0.80        1.68      1.68 o 
  -6  10   5        0.19        1.05      1.47 o 
  -5  10   5       10.58        3.99      1.78 o 
  -4  10   5        2.34       -0.10      1.15 o 
  -3  10   5        4.73        2.73      1.47 o 
  -2  10   5        0.00       -0.63      0.94 o 
  -1  10   5        3.60        0.94      1.26 o 
   1  10   5        1.68        0.73      1.47 o 
  -6  11   5        0.40       -0.63      1.26 o 
  -5  11   5        8.99        8.19      2.20 o 
  -4  11   5        0.79        0.31      1.15 o 
  -3  11   5        3.27        3.99      1.57 o 
  -2  11   5        0.57       -0.31      0.73 o 
  -4  12   5       13.40       16.06      2.94 o 
  -3  12   5        0.15        0.73      1.47 o 
   0 -12   6        0.49       -0.21      1.26 o 
   1 -12   6        0.29        0.31      1.36 o 
   2 -12   6        0.11       -0.31      1.15 o 
   3 -12   6        1.39        3.04      1.78 o 
   4 -12   6        0.99        1.57      1.57 o 
   5 -12   6        2.35        0.94      1.47 o 
  -2 -11   6        0.01       -1.42      0.94 o 
  -1 -11   6        8.93       10.39      2.62 o 
   0 -11   6        0.69        0.63      1.26 o 
   1 -11   6       12.92       17.74      2.94 o 
   2 -11   6        8.52       17.11      2.94 o 
   3 -11   6       23.86       31.39      3.88 o 
   4 -11   6        0.98        0.21      1.15 o 
   5 -11   6       17.33       19.63      3.15 o 
   6 -11   6        0.00       -0.31      1.36 o 
  -3 -10   6        0.75        2.73      1.78 o 
  -2 -10   6        0.41        0.73      1.36 o 
  -1 -10   6        4.09        0.73      1.36 o 
   0 -10   6        0.01       -1.26      1.05 o 
   1 -10   6        8.06        7.87      1.99 o 
   2 -10   6        0.87        3.46      1.57 o 
   3 -10   6       52.75       43.47      4.31 o 
   4 -10   6       11.12        7.77      2.10 o 
   5 -10   6        1.11        0.00      1.15 o 
   6 -10   6       18.69       18.37      3.04 o 
   7 -10   6        0.69       -0.31      1.36 o 
  -4  -9   6        0.26        0.31      1.36 o 
  -3  -9   6        0.23       -0.21      1.15 o 
  -2  -9   6        9.72        6.72      1.89 o 
  -1  -9   6       26.84       20.36      2.94 o 
   0  -9   6       86.90       71.54      4.73 o 
   1  -9   6      137.45      132.87      6.73 o 
   2  -9   6       33.09       29.82      3.46 o 
   3  -9   6      164.71      162.26      7.68 o 
   4  -9   6        1.59        1.57      1.26 o 
   5  -9   6       41.94       45.36      4.51 o 
   6  -9   6        2.95        2.73      1.57 o 
   7  -9   6        2.19        1.26      1.47 o 
  -5  -8   6        1.99        0.34      1.00 o 
  -4  -8   6       31.07       34.54      2.72 o 
  -3  -8   6       11.82       12.17      2.41 o 
  -2  -8   6        3.54        3.15      1.47 o 
  -1  -8   6       39.02       44.62      3.57 o 
   0  -8   6        0.09       -0.73      0.84 o 
   1  -8   6       58.01       57.03      3.99 o 
   2  -8   6        1.51        1.47      1.15 o 
   3  -8   6       11.30       12.17      2.20 o 
   4  -8   6      235.38      242.83     10.00 o 
   5  -8   6        0.00       -0.10      1.15 o 
   6  -8   6      187.18      199.08      9.25 o 
   7  -8   6       10.01        7.98      2.20 o 
   8  -8   6        3.92        6.51      2.10 o 
  -5  -7   6        3.35        4.69      1.24 o 
  -4  -7   6        0.74        0.36      0.76 o 
  -3  -7   6        1.29        2.05      0.82 o 
  -2  -7   6        7.78       16.72      5.25 o 
  -1  -7   6       35.05       29.29      2.02 o 
   0  -7   6       47.42       44.32      3.36 o 
   1  -7   6        9.85       10.39      1.89 o 
   2  -7   6        0.01        0.31      0.84 o 
   3  -7   6       56.12       60.81      3.99 o 
   4  -7   6      153.96      143.65      6.84 o 
   5  -7   6        0.05       -0.10      1.05 o 
   6  -7   6        9.02       10.50      2.31 o 
   7  -7   6        4.75        7.98      2.31 o 
   8  -7   6        0.81        1.89      1.57 o 
  -6  -6   6        0.28       -0.03      0.85 o 
  -5  -6   6        0.04       -0.15      2.10 o 
  -4  -6   6        1.17        1.93      0.81 o 
  -3  -6   6       50.31       56.51      2.67 o 
  -2  -6   6        0.57        0.98      0.55 o 
  -1  -6   6        1.25        1.13      0.55 o 
   0  -6   6        4.45        4.82      0.89 o 
   1  -6   6       61.23       64.00      2.21 o 
   2  -6   6        9.68       10.39      1.78 o 
   3  -6   6        3.12        3.04      1.26 o 
   4  -6   6        3.81        3.04      1.26 o 
   5  -6   6        0.41        1.57      1.15 o 
   6  -6   6        0.23        1.05      1.15 o 
   7  -6   6       12.08       12.38      2.62 o 
   8  -6   6        8.76       10.08      2.62 o 
  -6  -5   6        0.99       -0.05      0.91 o 
  -5  -5   6       36.44       43.01      3.15 o 
  -4  -5   6        1.47        1.62      0.78 o 
  -3  -5   6       70.06       69.88      5.09 o 
  -2  -5   6        3.59        3.99      0.81 o 
  -1  -5   6       46.10       45.87      1.96 o 
   0  -5   6        6.74        7.44      0.89 o 
   1  -5   6        9.78       10.21      0.95 o 
   2  -5   6       53.65       58.65      2.04 o 
   3  -5   6      129.71      131.21      3.61 o 
   4  -5   6        9.39       11.73      1.14 o 
   5  -5   6        4.56        4.41      1.57 o 
   6  -5   6        0.68        1.47      1.36 o 
   7  -5   6        0.15       -0.31      1.15 o 
   8  -5   6        0.25       -1.15      1.05 o 
  -7  -4   6        3.09        1.89      1.68 o 
  -6  -4   6        9.39       10.70      3.15 o 
  -5  -4   6       25.31       28.17      2.30 o 
  -4  -4   6       19.86       19.73      1.82 o 
  -3  -4   6      114.09      117.95      3.79 o 
  -2  -4   6       46.93       43.34      2.42 o 
  -1  -4   6      291.96      323.18      7.40 o 
   0  -4   6        2.08        1.77      0.50 o 
   1  -4   6     1137.84     1195.23     23.58 o 
   2  -4   6        1.28        1.28      0.44 o 
   3  -4   6      190.95      213.40      5.34 o 
   4  -4   6       11.27       10.08      1.99 o 
   5  -4   6       44.65       46.30      2.21 o 
   6  -4   6       23.15       21.16      3.52 o 
   7  -4   6        3.46        2.65      0.95 o 
   8  -4   6        6.66        4.83      1.99 o 
  -7  -3   6       39.15       27.19      3.57 o 
  -6  -3   6       27.56       26.98      3.36 o 
  -5  -3   6       80.97       89.02      3.52 o 
  -4  -3   6       19.93       21.46      1.78 o 
  -3  -3   6        0.72        1.70      0.63 o 
  -2  -3   6        1.51        1.11      0.52 o 
  -1  -3   6       28.23       25.60      1.33 o 
   0  -3   6      224.63      208.71      5.01 o 
   1  -3   6        0.66        0.12      0.33 o 
   2  -3   6       64.63       56.09      2.07 o 
   3  -3   6       12.77       14.40      1.26 o 
   4  -3   6        0.47        1.62      0.60 o 
   5  -3   6        0.03        0.93      0.62 o 
   6  -3   6        0.42       -0.10      0.84 o 
   7  -3   6        2.95        2.78      1.03 o 
   8  -3   6        5.56        8.22      1.54 o 
  -8  -2   6       11.56       13.96      2.73 o 
  -7  -2   6        1.85        1.57      1.36 o 
  -6  -2   6        9.75        4.93      1.57 o 
  -5  -2   6       42.75       46.46      2.84 o 
  -4  -2   6       20.49       22.67      2.62 o 
  -3  -2   6      145.67      132.00      3.79 o 
  -2  -2   6       44.46       41.56      2.00 o 
  -1  -2   6       54.20       48.01      2.89 o 
   0  -2   6        1.74        1.88      0.47 o 
   1  -2   6       28.79       36.76      2.52 o 
   2  -2   6      147.42      164.17      5.58 o 
   3  -2   6        7.91        9.16      1.03 o 
   4  -2   6        8.58        9.22      1.13 o 
   5  -2   6        4.35        4.30      1.15 o 
   6  -2   6       44.96       44.10      3.04 o 
   7  -2   6        0.91       -0.94      0.94 o 
   8  -2   6       21.82       23.09      3.15 o 
  -8  -1   6        0.23        2.10      1.47 o 
  -7  -1   6        1.13        1.15      1.15 o 
  -6  -1   6        4.50        4.83      1.57 o 
  -5  -1   6        0.51        0.21      0.73 o 
  -4  -1   6        1.13        1.23      0.50 o 
  -3  -1   6        7.07       10.39      1.57 o 
  -1  -1   6       33.53       34.20      1.41 o 
   0  -1   6      117.74      102.01      3.52 o 
   2  -1   6      132.41      146.71      4.01 o 
   3  -1   6       97.21      102.70      4.31 o 
   4  -1   6       13.26       13.85      1.78 o 
   5  -1   6        5.99        5.25      1.36 o 
   6  -1   6        6.58        9.34      1.89 o 
   7  -1   6        7.23        5.56      1.68 o 
   8  -1   6        0.27       -1.57      1.05 o 
  -8   0   6        2.97        3.04      1.47 o 
  -7   0   6       10.02        9.97      2.20 o 
  -6   0   6       29.01       23.94      3.04 o 
  -5   0   6        1.19        0.10      0.73 o 
  -4   0   6        0.02        0.68      0.45 o 
  -3   0   6       20.43       23.15      1.02 o 
  -2   0   6      416.48      450.38      9.35 o 
   0   0   6      218.69      233.34      5.40 o 
   1   0   6      484.36      476.77     14.47 o 
   2   0   6        4.58        4.93      1.05 o 
   3   0   6      247.66      251.52      8.43 o 
   4   0   6       40.33       33.18      2.84 o 
   5   0   6      253.03      234.27      8.63 o 
   6   0   6       93.02      101.69      5.36 o 
   7   0   6       10.26       10.39      2.20 o 
  -8   1   6        2.42        3.36      1.68 o 
  -7   1   6        3.12        4.83      1.68 o 
  -6   1   6       25.02       23.62      2.94 o 
  -5   1   6       59.51       63.04      2.47 o 
  -4   1   6        7.35        7.93      2.73 o 
  -3   1   6      149.21      167.60      4.35 o 
  -2   1   6      289.06      287.83      6.46 o 
  -1   1   6      368.90      383.55      8.04 o 
   0   1   6      102.84       94.31      7.10 o 
   1   1   6        8.02       10.92      1.36 o 
   2   1   6      383.48      392.93     11.94 o 
   3   1   6       60.96       62.08      3.36 o 
   4   1   6      234.30      220.26      8.11 o 
   5   1   6      135.23      142.54      6.31 o 
   6   1   6       24.42       22.78      2.94 o 
   7   1   6       11.53        8.08      2.10 o 
  -9   2   6        0.94        1.26      1.36 o 
  -8   2   6        5.51        3.46      1.57 o 
  -7   2   6        6.47        7.24      1.89 o 
  -6   2   6        0.67        0.02      0.58 o 
  -5   2   6       15.67       14.08      1.36 o 
  -4   2   6        0.57        1.53      0.55 o 
  -3   2   6        1.75        3.57      1.89 o 
  -2   2   6       63.94       69.97      4.99 o 
  -1   2   6      420.17      469.36      7.94 o 
   0   2   6       31.17       33.08      2.10 o 
   1   2   6       12.08       11.02      1.47 o 
   2   2   6       58.84       57.98      3.15 o 
   3   2   6      180.71      167.52      6.52 o 
   4   2   6       17.31       12.39      1.99 o 
   5   2   6       11.30       10.18      1.99 o 
   6   2   6        0.20        0.63      1.15 o 
   7   2   6        0.02        0.10      1.36 o 
  -9   3   6        5.24        2.10      1.57 o 
  -8   3   6       11.71       11.23      2.52 o 
  -7   3   6       41.56       40.53      3.99 o 
  -6   3   6       36.59       33.89      2.26 o 
  -5   3   6        0.04       -0.12      0.48 o 
  -4   3   6       31.56       30.24      1.97 o 
  -3   3   6       50.25       46.93      2.01 o 
  -2   3   6      173.77      167.87      4.39 o 
  -1   3   6        0.30        0.00      0.35 o 
   0   3   6        5.70        8.82      1.36 o 
   1   3   6       14.06       21.20      2.10 o 
   2   3   6       10.21       11.55      1.68 o 
   3   3   6        7.86        5.25      1.26 o 
   4   3   6        0.68        1.47      0.94 o 
   5   3   6        1.38        1.47      1.15 o 
   6   3   6        2.23        2.73      1.57 o 
  -9   4   6        1.92        1.47      1.68 o 
  -8   4   6        0.33        2.20      1.26 o 
  -7   4   6        0.54        0.52      1.10 o 
  -6   4   6       73.18       78.37      5.83 o 
  -5   4   6       55.65       49.31      2.38 o 
  -4   4   6      142.73      142.49      4.20 o 
  -3   4   6        5.30        6.72      0.94 o 
  -2   4   6       49.62       51.72      2.36 o 
  -1   4   6       43.80       42.86      2.36 o 
   0   4   6       41.24       43.19      1.89 o 
   1   4   6        7.64        7.24      1.26 o 
   2   4   6        4.58        2.73      0.94 o 
   3   4   6       14.38       11.97      1.89 o 
   4   4   6        0.02        1.15      0.94 o 
   5   4   6        2.88        1.47      1.05 o 
   6   4   6        6.09        5.14      1.78 o 
  -9   5   6       10.65       14.90      2.94 o 
  -8   5   6       23.48       23.22      2.22 o 
  -7   5   6       31.81       34.47      4.20 o 
  -6   5   6      156.22      162.77      5.02 o 
  -5   5   6        0.33        0.68      0.68 o 
  -4   5   6        1.92        1.16      1.00 o 
  -3   5   6       88.46      100.67      3.33 o 
  -2   5   6       23.64       23.84      1.69 o 
  -1   5   6        2.66        2.01      0.63 o 
   0   5   6        0.51        0.96      0.50 o 
   1   5   6      109.64      112.25      4.94 o 
   2   5   6       53.30       51.46      3.26 o 
   3   5   6       18.02       13.23      1.99 o 
   4   5   6       46.72       36.75      3.57 o 
   5   5   6        0.31        0.52      1.05 o 
  -8   6   6        0.39        0.10      0.91 o 
  -7   6   6       23.76       29.16      2.49 o 
  -6   6   6        1.08        0.33      1.05 o 
  -5   6   6        2.89        2.66      0.96 o 
  -4   6   6        9.74        9.10      1.94 o 
  -3   6   6       35.09       32.61      1.92 o 
  -2   6   6       67.20       73.22      2.84 o 
  -1   6   6        0.95        0.97      0.52 o 
   0   6   6       41.54       43.50      2.07 o 
   1   6   6       10.65       11.13      1.68 o 
   2   6   6        9.45        7.66      1.57 o 
   3   6   6        9.78       10.60      1.89 o 
   4   6   6       11.66       11.23      2.10 o 
   5   6   6        4.79        5.77      1.68 o 
  -8   7   6        6.19        6.72      2.31 o 
  -7   7   6        0.09        0.21      1.36 o 
  -6   7   6        0.02        1.26      1.36 o 
  -5   7   6       96.48       96.58      3.62 o 
  -4   7   6       10.82       11.27      1.33 o 
  -3   7   6      287.30      277.33      7.37 o 
  -2   7   6       31.15       33.19      2.17 o 
  -1   7   6       47.54       46.34      2.21 o 
   0   7   6        6.42        5.02      1.05 o 
   1   7   6        8.24        8.08      1.68 o 
   2   7   6        1.72        2.83      1.26 o 
   3   7   6        3.92        3.99      1.47 o 
   4   7   6        4.51        4.93      1.68 o 
  -8   8   6        1.08        2.20      1.89 o 
  -7   8   6       19.29       19.73      3.46 o 
  -6   8   6        0.75        0.10      1.36 o 
  -5   8   6        0.03        1.89      1.47 o 
  -4   8   6        3.62        3.88      1.47 o 
  -3   8   6       14.16       15.43      1.54 o 
  -2   8   6        1.06        0.97      1.57 o 
  -1   8   6       86.91       88.51      3.31 o 
   0   8   6       11.91       14.15      1.89 o 
   1   8   6       18.41       14.80      2.20 o 
   2   8   6        0.48        0.00      0.94 o 
   3   8   6        0.38        1.89      1.26 o 
  -7   9   6        0.98       -2.05      1.36 o 
  -6   9   6        0.04       -0.10      1.26 o 
  -5   9   6        2.06        1.68      1.36 o 
  -4   9   6        4.95        4.41      1.68 o 
  -3   9   6        5.50        6.51      1.78 o 
  -2   9   6        3.46        2.52      1.36 o 
  -1   9   6        2.83        2.10      1.47 o 
   0   9   6        3.46        3.53      1.15 o 
   1   9   6        2.58        2.31      1.36 o 
   2   9   6        7.61        8.40      1.99 o 
  -6  10   6        1.19        0.84      1.68 o 
  -5  10   6       21.39       22.04      3.36 o 
  -4  10   6       12.27       16.90      2.73 o 
  -3  10   6       19.45       22.78      3.15 o 
  -2  10   6       23.08       27.19      3.36 o 
  -1  10   6       14.46       10.39      2.20 o 
  -5  11   6        8.63        6.93      2.31 o 
  -4  11   6        0.41        0.42      1.36 o 
  -3  11   6        3.17        1.05      1.15 o 
  -2  11   6        0.06        1.68      1.47 o 
  -1  11   6        3.50        3.67      1.68 o 
   1 -12   7        0.56       -1.36      1.15 o 
   2 -12   7        6.91        7.14      2.20 o 
   3 -12   7        3.72        6.40      2.10 o 
   4 -12   7        3.97        3.36      1.89 o 
  -1 -11   7        0.83        0.10      1.36 o 
   0 -11   7        9.40       10.08      2.41 o 
   1 -11   7        7.46       10.08      2.52 o 
   2 -11   7       10.73        9.03      2.31 o 
   3 -11   7        1.53        0.63      1.36 o 
   4 -11   7        2.87        3.46      1.68 o 
   5 -11   7        0.35        0.31      1.36 o 
   6 -11   7        2.97        2.41      1.78 o 
  -2 -10   7        6.09        6.09      1.99 o 
  -1 -10   7        3.12        4.83      1.78 o 
   0 -10   7        6.92        6.09      2.10 o 
   1 -10   7        1.81        3.36      1.47 o 
   2 -10   7       46.13       38.43      4.20 o 
   3 -10   7        6.27        7.03      2.10 o 
   4 -10   7        8.73        5.67      1.99 o 
   5 -10   7       17.55       19.42      3.15 o 
   6 -10   7        2.22        2.52      1.68 o 
  -3  -9   7        0.95        1.15      1.36 o 
  -2  -9   7        4.81        3.88      1.78 o 
  -1  -9   7        5.30        7.98      1.99 o 
   0  -9   7       11.35        9.45      2.20 o 
   1  -9   7        0.85        0.84      1.15 o 
   2  -9   7        5.96        5.56      1.89 o 
   3  -9   7       62.73       57.55      4.31 o 
   4  -9   7        9.65        5.98      1.99 o 
   5  -9   7       55.89       54.92      5.15 o 
   6  -9   7       10.27       12.28      2.62 o 
   7  -9   7       13.98       14.27      3.04 o 
  -3  -8   7       15.00       18.89      3.04 o 
  -2  -8   7       50.68       48.93      4.62 o 
  -1  -8   7       14.63       17.11      2.73 o 
   0  -8   7      104.44       95.20      5.36 o 
   1  -8   7       12.52       13.64      2.31 o 
   2  -8   7       25.14       35.48      3.78 o 
   3  -8   7      129.26      118.36      6.31 o 
   4  -8   7       51.31       55.76      4.20 o 
   5  -8   7       75.25       73.73      5.15 o 
   6  -8   7       28.45       20.36      3.25 o 
   7  -8   7       16.68       15.11      2.94 o 
  -5  -7   7        1.40        3.10      1.11 o 
  -4  -7   7        4.84        2.78      1.04 o 
  -3  -7   7        0.05       -0.18      0.63 o 
  -2  -7   7        6.91        7.43      1.18 o 
  -1  -7   7       65.74       58.29      3.99 o 
   0  -7   7       14.56       17.63      2.52 o 
   1  -7   7        3.83        3.25      1.26 o 
   2  -7   7        1.52        0.10      0.94 o 
   3  -7   7       97.21       98.67      5.46 o 
   4  -7   7      144.91      150.77      7.36 o 
   5  -7   7        3.32        2.52      1.47 o 
   6  -7   7       30.15       32.02      3.88 o 
   7  -7   7        4.87        5.04      1.99 o 
   8  -7   7        0.31        3.36      1.89 o 
  -6  -6   7        0.09        0.79      1.04 o 
  -5  -6   7        0.27        1.15      0.91 o 
  -4  -6   7        0.99        0.37      0.70 o 
  -3  -6   7       39.58       48.28      2.49 o 
  -2  -6   7       12.81       11.73      1.84 o 
  -1  -6   7        0.29       -0.10      0.58 o 
   0  -6   7       88.43       93.09      3.08 o 
   1  -6   7      274.38      265.36      6.35 o 
   2  -6   7       62.55       60.92      3.89 o 
   3  -6   7       10.02       10.60      1.99 o 
   4  -6   7        8.92       10.08      1.99 o 
   5  -6   7       18.46       17.74      2.83 o 
   6  -6   7        4.29        2.73      1.57 o 
   7  -6   7        4.40        5.25      2.10 o 
   8  -6   7        1.30        0.42      1.68 o 
  -6  -5   7        0.05       -0.31      0.94 o 
  -5  -5   7        6.70        7.97      1.52 o 
  -4  -5   7        4.25        2.26      0.89 o 
  -3  -5   7       48.52       52.29      3.73 o 
  -2  -5   7       18.80       15.61      1.51 o 
  -1  -5   7       59.18       55.76      7.98 o 
   0  -5   7       89.91       87.53      2.90 o 
   1  -5   7       88.89       91.69      2.88 o 
   2  -5   7       81.09       67.58      2.37 o 
   3  -5   7       54.07       56.53      2.47 o 
   4  -5   7       11.40       11.55      2.20 o 
   5  -5   7        9.51        6.61      1.89 o 
   6  -5   7        4.88        7.66      2.10 o 
   7  -5   7       12.13       12.70      2.83 o 
   8  -5   7        2.90        1.36      1.68 o 
  -7  -4   7       10.89        7.14      2.20 o 
  -6  -4   7       32.92       31.18      3.78 o 
  -5  -4   7       48.05       43.94      2.89 o 
  -4  -4   7        4.83        5.40      1.11 o 
  -3  -4   7      125.21      118.52      3.90 o 
  -2  -4   7       24.75       22.81      1.70 o 
  -1  -4   7       34.71       30.86      3.78 o 
   0  -4   7      100.06      114.94      3.40 o 
   1  -4   7       10.89       12.90      1.13 o 
   2  -4   7        1.84        1.39      0.52 o 
   3  -4   7        0.36        0.06      0.63 o 
   4  -4   7       55.77       61.42      2.63 o 
   5  -4   7        0.08        0.42      0.73 o 
   6  -4   7        3.18        1.65      0.79 o 
   7  -4   7        0.14        1.05      1.36 o 
   8  -4   7        0.87        2.31      1.89 o 
  -7  -3   7        1.33        1.89      1.47 o 
  -6  -3   7      111.24       95.51      5.78 o 
  -5  -3   7       38.95       39.90      3.88 o 
  -4  -3   7      737.14      728.50     15.66 o 
  -3  -3   7      170.91      166.80      4.69 o 
  -2  -3   7      314.73      320.11      7.46 o 
  -1  -3   7       31.62       31.91      2.62 o 
   0  -3   7       80.88       84.93      2.74 o 
   1  -3   7        4.78        7.59      1.21 o 
   2  -3   7      156.30      154.76      4.22 o 
   3  -3   7       28.44       26.15      1.79 o 
   4  -3   7       25.25       29.98      2.62 o 
   5  -3   7        0.85        0.54      0.68 o 
   6  -3   7       49.82       50.45      2.80 o 
   7  -3   7        1.46        0.57      0.85 o 
   8  -3   7        4.77        3.88      1.26 o 
  -7  -2   7        2.21        0.31      1.15 o 
  -6  -2   7       12.39       13.43      2.41 o 
  -5  -2   7       18.45       15.74      2.41 o 
  -4  -2   7       23.99       31.70      3.25 o 
  -3  -2   7       32.89       31.07      1.76 o 
  -2  -2   7        0.45        0.79      0.94 o 
  -1  -2   7       31.90       31.38      1.48 o 
   0  -2   7        0.76        0.26      0.37 o 
   1  -2   7       74.60       83.30      2.66 o 
   2  -2   7       12.25       15.32      1.31 o 
   3  -2   7      118.64      119.07      3.71 o 
   4  -2   7        8.66        9.01      1.21 o 
   5  -2   7        8.72       12.46      1.49 o 
   6  -2   7        0.08        0.10      0.94 o 
   7  -2   7        4.18        2.62      1.36 o 
   8  -2   7        4.45        6.93      2.10 o 
  -8  -1   7        0.74        1.68      1.36 o 
  -7  -1   7        9.04        5.14      1.89 o 
  -6  -1   7       50.14       52.92      3.99 o 
  -5  -1   7      146.31      128.80      6.20 o 
  -4  -1   7       47.66       48.83      3.26 o 
  -3  -1   7       72.89       80.48      4.10 o 
  -1  -1   7       38.75       33.44      1.48 o 
   0  -1   7       45.42       34.25      2.99 o 
   1  -1   7        0.35        0.87      0.49 o 
   2  -1   7       50.15       52.00      2.14 o 
   3  -1   7      132.85      139.79      4.24 o 
   4  -1   7        0.41        0.00      0.63 o 
   5  -1   7       60.36       63.33      3.68 o 
   6  -1   7       11.15        9.87      1.89 o 
   7  -1   7        0.20        0.94      1.26 o 
  -8   0   7        5.22        4.09      1.89 o 
  -7   0   7        4.05        1.36      1.26 o 
  -6   0   7       13.38       12.49      2.31 o 
  -5   0   7       19.45       17.74      2.52 o 
  -4   0   7       27.64       30.42      1.76 o 
  -3   0   7       23.42       22.05      2.31 o 
  -2   0   7        0.01        0.06      0.33 o 
   0   0   7       67.08       78.49      2.52 o 
   1   0   7        0.29        0.56      0.43 o 
   2   0   7       34.35       31.71      2.21 o 
   3   0   7       20.11       18.16      2.10 o 
   4   0   7       64.01       68.06      3.89 o 
   5   0   7       50.36       52.82      3.47 o 
   6   0   7       27.99       26.24      3.04 o 
   7   0   7       15.14       17.00      2.73 o 
  -8   1   7       15.20       18.47      3.15 o 
  -7   1   7        0.02       -0.10      0.94 o 
  -6   1   7       29.08       35.48      3.67 o 
  -5   1   7       27.81       25.54      1.87 o 
  -4   1   7        3.16        4.35      0.78 o 
  -3   1   7        4.27        3.72      0.70 o 
  -2   1   7      296.25      318.68     10.23 o 
  -1   1   7        8.61        7.65      0.81 o 
   0   1   7       40.73       40.07      2.73 o 
   1   1   7       65.72       60.72      3.15 o 
   2   1   7        0.03       -0.10      0.63 o 
   3   1   7       13.40       13.54      1.89 o 
   4   1   7        0.49        0.31      0.94 o 
   5   1   7        0.09        0.42      0.94 o 
   6   1   7       12.42       13.75      2.41 o 
   7   1   7        0.35        0.84      1.47 o 
  -8   2   7       10.98       10.50      2.41 o 
  -7   2   7       26.31       30.02      3.57 o 
  -6   2   7       59.40       57.04      5.72 o 
  -5   2   7       26.80       26.92      2.36 o 
  -4   2   7       22.96       21.68      1.69 o 
  -3   2   7      124.72      144.12      4.09 o 
  -2   2   7        2.21        2.42      0.59 o 
  -1   2   7      115.93      111.66      3.07 o 
   0   2   7        1.86        2.41      0.84 o 
   1   2   7      300.00      323.22     10.44 o 
   2   2   7        1.17       -0.63      0.73 o 
   3   2   7      616.23      637.87     19.05 o 
   4   2   7       35.45       39.37      3.46 o 
   5   2   7       82.65       74.05      4.62 o 
   6   2   7       14.51       17.00      2.73 o 
  -8   3   7        1.31        0.84      1.15 o 
  -7   3   7       10.64        5.56      1.57 o 
  -6   3   7        0.13        0.41      1.21 o 
  -5   3   7       35.39       29.87      2.47 o 
  -4   3   7       25.25       26.35      1.89 o 
  -3   3   7       22.72       22.94      1.67 o 
  -2   3   7        0.37        1.46      0.55 o 
  -1   3   7        0.01       -0.23      0.40 o 
   0   3   7       33.11       29.82      2.20 o 
   1   3   7      101.59      117.61      5.05 o 
   2   3   7        2.38        1.15      0.84 o 
   3   3   7      126.17      118.88      5.57 o 
   4   3   7        0.25        0.63      0.84 o 
   5   3   7        6.69        4.30      1.47 o 
   6   3   7        0.00       -1.05      1.05 o 
  -8   4   7        0.58        2.10      1.57 o 
  -7   4   7        5.99        6.11      1.28 o 
  -6   4   7        0.49        0.04      0.63 o 
  -5   4   7        8.53        8.83      1.30 o 
  -4   4   7       19.87       22.08      1.78 o 
  -3   4   7        2.45        2.09      0.66 o 
  -2   4   7        5.34        6.54      1.15 o 
  -1   4   7       21.23       22.78      1.67 o 
   0   4   7       46.34       40.33      2.63 o 
   1   4   7        1.30        1.47      0.84 o 
   2   4   7       17.99       18.37      2.31 o 
   3   4   7        0.02        0.84      0.94 o 
   4   4   7        4.51        5.14      1.47 o 
   5   4   7        1.24       -0.52      0.94 o 
  -8   5   7       10.68        7.68      1.63 o 
  -7   5   7        0.00        0.35      0.78 o 
  -6   5   7       38.21       31.97      2.45 o 
  -5   5   7        1.12        0.57      1.10 o 
  -4   5   7       34.84       35.75      2.32 o 
  -3   5   7       12.51       13.84      1.52 o 
  -2   5   7        1.71        2.07      0.70 o 
  -1   5   7       20.87       17.42      1.48 o 
   0   5   7        3.10        5.59      1.21 o 
   1   5   7       20.38       12.49      1.89 o 
   2   5   7       16.33       21.41      2.52 o 
   3   5   7       56.09       48.83      3.57 o 
   4   5   7        0.37        0.10      0.94 o 
   5   5   7        5.02        7.66      1.89 o 
  -8   6   7        1.58        1.08      1.01 o 
  -7   6   7        0.40        0.49      0.94 o 
  -6   6   7       65.03       56.22      3.05 o 
  -5   6   7       10.47       10.33      1.42 o 
  -4   6   7      213.99      227.72      8.42 o 
  -3   6   7      141.67      136.53      5.99 o 
  -2   6   7       85.32       93.30      3.32 o 
  -1   6   7       27.48       24.66      1.89 o 
   0   6   7       24.82       29.31      2.52 o 
   1   6   7        0.39        0.52      0.84 o 
   2   6   7        5.38        5.46      1.47 o 
   3   6   7        8.79        7.03      1.68 o 
   4   6   7        0.63        0.42      1.15 o 
  -8   7   7        2.52        4.09      2.10 o 
  -7   7   7        3.58        2.94      1.68 o 
  -6   7   7       22.04       27.54      3.04 o 
  -5   7   7       80.66       75.56      4.15 o 
  -4   7   7       36.26       36.91      2.47 o 
  -3   7   7      206.84      206.92     10.42 o 
  -2   7   7        6.70        5.00      1.21 o 
  -1   7   7      167.49      182.83      9.99 o 
   0   7   7       34.07       39.40      2.49 o 
   1   7   7        2.08        1.57      1.05 o 
   2   7   7        8.91        7.35      1.68 o 
   3   7   7        1.59        1.68      1.26 o 
  -7   8   7        0.82       -0.52      1.57 o 
  -6   8   7        1.72        1.68      1.57 o 
  -5   8   7        1.31       -0.21      1.36 o 
  -4   8   7        0.00        0.31      1.05 o 
  -3   8   7        0.93        0.92      0.73 o 
  -2   8   7        0.88        0.26      0.62 o 
  -1   8   7        1.10        1.31      0.79 o 
   0   8   7        0.12       -0.30      0.58 o 
   1   8   7        6.82        8.71      1.68 o 
   2   8   7        7.61        5.77      1.68 o 
  -7   9   7        0.73        2.52      1.78 o 
  -6   9   7        2.13       -0.42      1.15 o 
  -5   9   7        0.78        0.00      1.26 o 
  -4   9   7        1.65        1.15      1.26 o 
  -3   9   7       18.21       19.21      2.83 o 
  -2   9   7        0.96       -0.42      0.94 o 
  -1   9   7        0.80        0.84      1.15 o 
   0   9   7        0.01       -0.09      1.05 o 
   1   9   7        2.01        2.52      1.26 o 
  -6  10   7        0.78        0.31      1.57 o 
  -5  10   7        7.14       11.23      2.62 o 
  -4  10   7        0.01        0.73      0.84 o 
  -3  10   7       14.72        9.45      2.20 o 
  -2  10   7        0.28       -0.10      1.15 o 
  -1  10   7        1.29        1.15      1.36 o 
  -3  11   7        0.02        0.94      1.36 o 
   0 -11   8       15.42       19.94      3.36 o 
   1 -11   8        0.82        0.73      1.47 o 
   2 -11   8        5.55        4.93      1.89 o 
   3 -11   8        2.01        3.78      1.89 o 
   4 -11   8        3.58        6.93      2.20 o 
   5 -11   8        4.41        4.30      1.89 o 
  -2 -10   8        2.90        2.20      1.57 o 
  -1 -10   8        9.57        8.29      2.20 o 
   1 -10   8       17.58       13.85      2.62 o 
   2 -10   8       16.59       17.63      2.94 o 
   3 -10   8        0.00       -0.52      1.05 o 
   4 -10   8       21.93       28.55      3.78 o 
   5 -10   8        3.13        4.41      1.89 o 
   6 -10   8        8.46        9.76      2.52 o 
  -3  -9   8        1.46        0.42      1.47 o 
  -2  -9   8        0.81        0.31      1.26 o 
  -1  -9   8       21.52       16.69      2.83 o 
   0  -9   8       65.29       58.71      4.41 o 
   1  -9   8       64.55       63.96      4.62 o 
   2  -9   8       74.35       74.26      5.04 o 
   3  -9   8        0.99        2.52      1.57 o 
   4  -9   8        4.57        3.67      1.68 o 
   5  -9   8       27.99       30.13      3.88 o 
   6  -9   8        7.54       10.70      2.52 o 
  -4  -8   8        1.62       -0.52      1.26 o 
  -3  -8   8       11.19       14.90      2.73 o 
  -2  -8   8        0.29        2.41      1.47 o 
  -1  -8   8        1.21        1.36      1.26 o 
   0  -8   8        2.70        2.94      1.36 o 
   1  -8   8       14.91        9.97      2.20 o 
   2  -8   8        7.37        7.24      1.89 o 
   3  -8   8        8.48       10.50      2.31 o 
   4  -8   8        0.00        1.47      1.36 o 
   5  -8   8       31.23       26.98      3.67 o 
   6  -8   8       20.98       22.57      3.46 o 
   7  -8   8       14.79       14.69      3.04 o 
  -5  -7   8        0.76        2.01      1.00 o 
  -4  -7   8        2.62        1.48      0.96 o 
  -3  -7   8       24.05       27.92      2.94 o 
  -2  -7   8        0.90        1.26      1.15 o 
  -1  -7   8        0.00        0.10      1.05 o 
   0  -7   8        8.75        8.19      1.89 o 
   1  -7   8       13.80       11.13      2.10 o 
   2  -7   8        9.35        7.87      1.89 o 
   3  -7   8       28.05       38.32      3.99 o 
   4  -7   8        1.14        2.31      1.36 o 
   5  -7   8       54.82       55.55      4.41 o 
   6  -7   8        0.42        0.52      1.26 o 
   7  -7   8       21.12       23.93      3.67 o 
  -5  -6   8        4.00        4.62      1.78 o 
  -4  -6   8        1.41        0.94      0.93 o 
  -3  -6   8        1.41        0.87      0.73 o 
  -2  -6   8       60.19       62.74      2.78 o 
  -1  -6   8       11.33       13.84      1.46 o 
   0  -6   8       15.89       18.94      1.56 o 
   1  -6   8      165.63      169.34      7.47 o 
   2  -6   8      103.28      105.82      5.67 o 
   3  -6   8       78.71       66.29      4.41 o 
   4  -6   8       43.83       41.68      4.09 o 
   5  -6   8       21.75       24.25      3.36 o 
   6  -6   8        1.64        2.31      1.57 o 
   7  -6   8        2.66        2.94      1.68 o 
  -6  -5   8        2.06        3.25      1.68 o 
  -5  -5   8        8.76        9.03      2.20 o 
  -4  -5   8        1.65        2.47      0.89 o 
  -3  -5   8       33.76       31.71      2.30 o 
  -2  -5   8       63.24       64.26      4.46 o 
  -1  -5   8        2.98        3.95      1.47 o 
   0  -5   8        0.45        0.52      0.55 o 
   1  -5   8       85.03       79.04      2.80 o 
   2  -5   8        0.33        0.10      0.63 o 
   3  -5   8        6.03        4.37      0.83 o 
   4  -5   8       20.23       24.77      3.25 o 
   5  -5   8       22.77       18.89      3.04 o 
   6  -5   8        1.67        1.57      1.47 o 
   7  -5   8        2.55        1.57      1.78 o 
  -6  -4   8       14.93       13.33      2.62 o 
  -5  -4   8        0.47       -0.73      0.94 o 
  -4  -4   8       67.01       57.13      3.99 o 
  -3  -4   8       12.24       11.90      2.41 o 
  -2  -4   8      228.54      220.39      5.84 o 
  -1  -4   8        4.97        3.70      0.82 o 
   0  -4   8      193.59      191.96      5.03 o 
   1  -4   8       73.09       77.39      3.52 o 
   2  -4   8       95.64       85.57      2.93 o 
   3  -4   8       92.15       98.17      3.31 o 
   4  -4   8        0.00        0.36      0.70 o 
   5  -4   8        0.06       -0.07      0.60 o 
   6  -4   8       10.76       10.82      1.49 o 
   7  -4   8       10.24       11.86      2.83 o 
  -7  -3   8       22.37       22.67      3.36 o 
  -6  -3   8       12.92       13.22      2.62 o 
  -5  -3   8       11.42       11.55      2.31 o 
  -4  -3   8       14.54       13.22      2.20 o 
  -3  -3   8        9.92        8.65      1.21 o 
  -2  -3   8        0.77        1.35      0.63 o 
  -1  -3   8        3.96        3.70      0.73 o 
   0  -3   8        2.71        0.95      0.48 o 
   1  -3   8       27.01       29.08      1.89 o 
   2  -3   8      105.93      105.22      3.73 o 
   3  -3   8        3.35        4.92      0.95 o 
   4  -3   8       42.43       43.19      2.37 o 
   5  -3   8       29.70       29.57      3.41 o 
   6  -3   8        0.06       -0.88      0.63 o 
   7  -3   8        0.69        0.65      0.89 o 
  -7  -2   8        3.86        3.15      1.57 o 
  -6  -2   8        2.88        1.99      1.36 o 
  -5  -2   8        1.12        0.42      0.94 o 
  -4  -2   8        0.09        1.15      0.94 o 
  -3  -2   8        9.80        8.82      1.68 o 
  -2  -2   8        3.64        4.89      0.82 o 
  -1  -2   8       34.99       28.10      1.52 o 
   0  -2   8       21.61       20.25      1.45 o 
   1  -2   8       78.12       69.86      3.31 o 
   2  -2   8        1.21        1.86      0.62 o 
   3  -2   8       70.36       68.72      3.36 o 
   4  -2   8        2.23        2.13      1.36 o 
   5  -2   8        1.22        0.84      0.68 o 
   6  -2   8        0.15        0.72      0.83 o 
   7  -2   8        1.97        1.52      1.10 o 
  -7  -1   8        0.47        0.31      1.05 o 
  -6  -1   8       11.19        9.76      2.10 o 
  -5  -1   8        2.39        2.73      1.26 o 
  -4  -1   8        5.11        5.25      1.36 o 
  -3  -1   8        2.35        1.57      0.94 o 
  -2  -1   8        0.17       -0.10      0.52 o 
  -1  -1   8        0.06       -0.22      0.33 o 
   0  -1   8       72.71       67.23      2.34 o 
   1  -1   8        0.44        0.93      0.48 o 
   2  -1   8       68.98       71.22      2.74 o 
   3  -1   8       37.88       30.84      2.14 o 
   4  -1   8       52.15       48.94      3.99 o 
   5  -1   8       34.84       34.43      3.25 o 
   6  -1   8        0.26        0.21      0.94 o 
   7  -1   8        7.32        4.72      1.78 o 
  -8   0   8        0.50        0.84      1.36 o 
  -7   0   8        0.91        0.84      1.15 o 
  -6   0   8        0.01       -0.94      0.84 o 
  -5   0   8       19.56       12.49      2.10 o 
  -4   0   8        0.19        1.57      0.94 o 
  -3   0   8       13.05       16.69      2.20 o 
  -2   0   8        6.42        8.29      1.47 o 
  -1   0   8       24.59       16.31      7.09 o 
   0   0   8        1.02        0.76      0.48 o 
   1   0   8        0.13       -0.44      0.79 o 
   2   0   8        7.30        7.80      1.21 o 
   3   0   8       21.20       24.67      2.62 o 
   4   0   8      107.62      101.30      4.94 o 
   5   0   8       24.49       26.24      2.94 o 
   6   0   8       13.90        9.45      1.99 o 
   7   0   8       10.69       10.18      2.31 o 
  -8   1   8        6.11        5.04      1.89 o 
  -7   1   8        0.01       -0.73      0.94 o 
  -6   1   8        7.72        8.08      1.89 o 
  -5   1   8       18.21       16.70      2.94 o 
  -4   1   8       27.66       26.31      1.94 o 
  -3   1   8       21.27       27.61      2.73 o 
  -2   1   8      193.97      191.68      7.16 o 
  -1   1   8      355.67      359.27     11.40 o 
   0   1   8      268.71      272.20      6.48 o 
   1   1   8       83.31       86.20      3.04 o 
   2   1   8      105.02      101.42      4.73 o 
   3   1   8        5.85        5.67      1.36 o 
   4   1   8        8.83       10.39      1.89 o 
   5   1   8        8.87       13.01      2.20 o 
   6   1   8        0.18        2.73      1.47 o 
  -8   2   8       19.38       25.93      3.67 o 
  -7   2   8        7.93        5.46      1.78 o 
  -6   2   8        0.01       -0.31      0.74 o 
  -5   2   8        7.65        5.81      1.11 o 
  -4   2   8       45.01       50.66      2.68 o 
  -3   2   8      132.52      138.09      4.31 o 
  -2   2   8        3.43        2.41      0.84 o 
  -1   2   8       88.94       88.69      4.10 o 
   0   2   8       23.26       21.37      1.56 o 
   1   2   8        1.33        1.26      0.84 o 
   2   2   8       33.04       32.86      3.04 o 
   3   2   8       53.97       45.68      3.26 o 
   4   2   8       14.70       19.52      2.52 o 
   5   2   8       38.60       29.29      3.25 o 
   6   2   8        2.89        3.15      1.68 o 
  -8   3   8        0.20        1.78      1.57 o 
  -7   3   8        0.62        0.63      1.26 o 
  -6   3   8       50.07       46.39      2.67 o 
  -5   3   8        5.04        3.77      1.00 o 
  -4   3   8        1.14        1.24      1.05 o 
  -3   3   8       16.19       13.51      1.40 o 
  -2   3   8       15.79       16.44      3.52 o 
  -1   3   8        1.59        2.94      0.94 o 
   0   3   8       11.34       14.80      1.89 o 
   1   3   8       62.26       55.56      3.36 o 
   2   3   8        0.87        1.78      1.05 o 
   3   3   8       52.26       50.72      3.47 o 
   4   3   8        7.75        5.04      1.57 o 
   5   3   8        1.52        1.78      1.26 o 
  -8   4   8        0.05        0.21      1.26 o 
  -7   4   8        1.41        1.51      0.96 o 
  -6   4   8        0.90        1.08      0.85 o 
  -5   4   8        9.78        8.79      1.36 o 
  -4   4   8       86.20       93.22      3.41 o 
  -3   4   8       18.13       21.12      1.78 o 
  -2   4   8        5.38        6.58      1.03 o 
  -1   4   8       14.95       14.35      1.45 o 
   0   4   8       79.93       69.55      3.78 o 
   1   4   8       39.02       36.33      3.15 o 
   2   4   8        6.20        6.19      1.47 o 
   3   4   8       13.42       10.18      1.89 o 
   4   4   8        1.49        0.00      0.94 o 
   5   4   8        0.15       -0.52      0.94 o 
  -8   5   8        0.69       -0.63      1.15 o 
  -7   5   8        1.64        3.60      1.36 o 
  -6   5   8       34.86       33.26      2.56 o 
  -5   5   8        0.40       -0.10      0.94 o 
  -4   5   8      101.96      106.59      3.79 o 
  -3   5   8       20.07       14.68      1.52 o 
  -2   5   8        0.54        0.50      0.58 o 
  -1   5   8       34.84       43.16      2.34 o 
   0   5   8        3.78        6.30      1.36 o 
   1   5   8        0.21        0.52      0.84 o 
   2   5   8       43.74       35.38      3.36 o 
   3   5   8       27.90       32.02      3.36 o 
   4   5   8        1.34        3.25      1.47 o 
  -8   6   8       11.76       12.35      1.82 o 
  -7   6   8        0.97        1.02      0.81 o 
  -6   6   8        0.15        1.07      0.88 o 
  -5   6   8       56.26       57.13      3.03 o 
  -4   6   8       47.18       51.58      2.80 o 
  -3   6   8       68.56       76.27      3.11 o 
  -2   6   8       33.19       32.97      2.26 o 
  -1   6   8       19.41       21.91      2.10 o 
   0   6   8        5.67        6.09      1.47 o 
   1   6   8        0.38        0.31      0.84 o 
   2   6   8        1.32        1.26      1.05 o 
   3   6   8        0.09        0.10      1.15 o 
   4   6   8        0.52       -0.31      1.05 o 
  -7   7   8        2.32        0.00      1.57 o 
  -6   7   8       19.53       20.57      2.94 o 
  -5   7   8       19.05       23.12      2.20 o 
  -4   7   8       54.53       57.34      2.81 o 
  -3   7   8        4.97        4.03      0.93 o 
  -2   7   8       35.21       29.75      2.18 o 
  -1   7   8       37.72       32.21      2.30 o 
   0   7   8        1.26        3.04      1.15 o 
   1   7   8        3.80        4.62      1.47 o 
   2   7   8        0.26        0.42      1.05 o 
   3   7   8        0.43        0.31      1.15 o 
  -7   8   8        0.00        1.15      1.68 o 
  -6   8   8        0.27       -1.36      1.26 o 
  -5   8   8        0.27        0.84      1.36 o 
  -4   8   8        2.25        1.55      0.88 o 
  -3   8   8       16.16       17.96      1.81 o 
  -2   8   8        0.28       -0.04      1.15 o 
  -1   8   8        1.23        2.13      0.85 o 
   0   8   8        0.55        1.15      1.05 o 
   1   8   8        7.83       10.91      2.10 o 
   2   8   8        0.00        0.73      1.15 o 
  -6   9   8        5.84        3.46      1.89 o 
  -5   9   8        6.97        4.41      1.89 o 
  -4   9   8        0.52        0.52      1.36 o 
  -3   9   8        7.30        8.61      2.10 o 
  -2   9   8        1.21        0.00      1.26 o 
  -1   9   8        0.00       -0.66      0.68 o 
   0   9   8        1.20       -0.10      1.05 o 
  -4  10   8        1.05       -0.63      1.26 o 
  -3  10   8        0.31        1.78      1.47 o 
  -2  10   8        3.17        0.73      1.36 o 
   1 -11   9        0.23       -0.84      1.26 o 
   2 -11   9        1.27       -1.05      1.36 o 
   3 -11   9        0.64        0.63      1.26 o 
  -1 -10   9        2.54        3.78      1.78 o 
   0 -10   9        1.36       -0.52      1.36 o 
   1 -10   9        9.36        9.03      2.20 o 
   2 -10   9        2.84        2.41      1.57 o 
   3 -10   9        0.35        0.00      1.26 o 
   4 -10   9        3.57        2.83      1.89 o 
   5 -10   9        0.27       -0.31      1.36 o 
  -2  -9   9        3.83        3.78      1.68 o 
  -1  -9   9       31.39       38.00      4.30 o 
   0  -9   9        0.65        2.20      1.36 o 
   1  -9   9        8.92        8.29      2.10 o 
   2  -9   9       12.72       10.50      2.31 o 
   3  -9   9        0.12       -0.10      1.15 o 
   4  -9   9        0.83        1.57      1.36 o 
   5  -9   9        6.48        7.03      2.31 o 
   6  -9   9        0.06        0.42      1.57 o 
  -3  -8   9        0.58        0.63      1.36 o 
  -2  -8   9        9.31        5.35      1.89 o 
  -1  -8   9        3.03        1.89      1.36 o 
   0  -8   9        9.99        7.35      1.89 o 
   1  -8   9       25.58       25.82      3.25 o 
   2  -8   9       19.66       13.02      2.41 o 
   3  -8   9        0.20        0.52      1.26 o 
   4  -8   9       32.96       29.29      3.78 o 
   5  -8   9        1.77        0.73      1.47 o 
   6  -8   9        1.56        2.52      1.78 o 
  -4  -7   9        7.76       10.95      1.64 o 
  -3  -7   9       11.41       13.54      1.69 o 
  -2  -7   9        3.22        4.41      1.47 o 
  -1  -7   9       12.55       16.06      2.52 o 
   0  -7   9       18.72       24.88      3.15 o 
   1  -7   9       77.21       74.58      4.83 o 
   2  -7   9       19.93       22.15      3.04 o 
   3  -7   9       30.08       34.64      3.88 o 
   4  -7   9        3.47        8.40      2.20 o 
   5  -7   9       21.67       18.89      3.15 o 
   6  -7   9        0.45        0.84      1.36 o 
  -5  -6   9        0.03       -0.31      1.05 o 
  -4  -6   9        0.00        1.68      1.15 o 
  -3  -6   9        0.96        1.11      0.85 o 
  -2  -6   9        1.18        0.22      0.73 o 
  -1  -6   9        9.15        9.66      1.33 o 
   0  -6   9        5.31        5.04      0.98 o 
   1  -6   9        1.54        2.83      1.26 o 
   2  -6   9       32.80       30.66      3.46 o 
   3  -6   9        2.82        4.09      1.57 o 
   4  -6   9        0.04       -1.26      0.84 o 
   5  -6   9       24.91       26.66      3.67 o 
   6  -6   9       21.02       24.35      3.78 o 
   7  -6   9        6.89        3.99      2.20 o 
  -5  -5   9        0.16       -0.31      1.15 o 
  -4  -5   9        0.38        0.00      1.05 o 
  -3  -5   9        0.85        0.81      0.78 o 
  -2  -5   9       18.84       18.35      1.73 o 
  -1  -5   9      132.11      135.58      4.27 o 
   0  -5   9        0.05        0.41      0.58 o 
   1  -5   9      156.55      159.73      7.94 o 
   2  -5   9       47.29       48.59      2.94 o 
   3  -5   9        2.91        5.35      1.57 o 
   4  -5   9        0.40       -0.52      0.94 o 
   5  -5   9       10.92       11.02      2.52 o 
   6  -5   9        0.41        0.10      1.36 o 
   7  -5   9        0.68        0.63      1.68 o 
  -6  -4   9        0.00        0.73      1.36 o 
  -5  -4   9       60.35       59.96      5.25 o 
  -4  -4   9       10.18        8.61      1.99 o 
  -3  -4   9       39.78       38.74      3.67 o 
  -2  -4   9      220.75      227.48      6.14 o 
  -1  -4   9       24.41       26.26      1.88 o 
   0  -4   9      136.92      142.22      4.22 o 
   1  -4   9        7.00        8.61      1.06 o 
   2  -4   9        8.76        8.76      1.42 o 
   3  -4   9       51.74       50.18      2.40 o 
   4  -4   9        1.01        1.33      1.10 o 
   5  -4   9       40.14       44.00      2.60 o 
   6  -4   9        1.53        1.57      1.89 o 
   7  -4   9        0.87        0.52      1.68 o 
  -6  -3   9        0.01        1.26      1.26 o 
  -5  -3   9        7.95        6.82      1.89 o 
  -4  -3   9      106.97      106.86      5.78 o 
  -3  -3   9       13.52        9.66      1.89 o 
  -2  -3   9      339.64      341.48      8.16 o 
  -1  -3   9        0.17        0.00      1.42 o 
   0  -3   9       33.51       34.21      1.78 o 
   1  -3   9       20.34       20.96      1.61 o 
   2  -3   9        0.98        0.96      0.58 o 
   3  -3   9       34.51       27.69      3.88 o 
   4  -3   9       16.24       21.35      1.94 o 
   5  -3   9        0.14        1.26      0.87 o 
   6  -3   9        0.10       -0.05      1.31 o 
   7  -3   9        0.02       -0.51      0.85 o 
  -7  -2   9        0.26        0.52      1.36 o 
  -6  -2   9        7.06        5.88      1.89 o 
  -5  -2   9       15.27       16.37      2.62 o 
  -4  -2   9        0.00       -1.15      0.84 o 
  -3  -2   9      216.49      228.38      8.84 o 
  -2  -2   9        6.39        8.92      1.68 o 
  -1  -2   9      166.31      176.78      4.80 o 
   0  -2   9        8.07        9.31      1.07 o 
   1  -2   9       31.66       30.17      1.78 o 
   2  -2   9      115.09      109.81      3.68 o 
   3  -2   9        0.03        0.16      0.50 o 
   4  -2   9       33.94       35.83      2.49 o 
   5  -2   9       12.01       10.24      2.94 o 
   6  -2   9        0.27        0.46      0.91 o 
   7  -2   9        4.35        4.92      1.73 o 
  -7  -1   9        1.94       -0.42      1.15 o 
  -6  -1   9        5.16        5.14      1.78 o 
  -5  -1   9        8.08        6.61      1.78 o 
  -4  -1   9       66.55       68.90      4.31 o 
  -3  -1   9        8.44       10.81      1.89 o 
  -2  -1   9       15.23       15.22      1.99 o 
  -1  -1   9        5.65        3.88      1.05 o 
   0  -1   9       31.31       28.40      1.78 o 
   1  -1   9       34.88       37.17      1.88 o 
   2  -1   9       37.20       30.16      5.56 o 
   3  -1   9        0.31        1.04      0.73 o 
   4  -1   9       15.91       20.62      1.94 o 
   5  -1   9        5.13        4.49      1.13 o 
   6  -1   9       19.96       19.24      2.14 o 
  -7   0   9        0.11       -1.05      0.94 o 
  -6   0   9        1.24        1.26      1.15 o 
  -5   0   9        0.00       -0.31      0.94 o 
  -4   0   9        0.22        0.73      0.94 o 
  -3   0   9        4.53        4.72      1.26 o 
  -2   0   9       11.96       14.69      1.99 o 
  -1   0   9       26.45       21.10      2.31 o 
   0   0   9       54.29       53.99      2.23 o 
   1   0   9        0.60       -0.67      0.45 o 
   2   0   9      108.29      123.22      4.10 o 
   3   0   9       40.98       42.83      2.44 o 
   4   0   9       17.39       16.90      2.41 o 
   5   0   9        1.19        2.62      1.26 o 
   6   0   9        0.10       -0.10      1.15 o 
  -7   1   9       28.73       25.19      3.36 o 
  -6   1   9        0.13        2.52      1.26 o 
  -5   1   9       23.80       18.56      1.76 o 
  -4   1   9       13.66       11.44      2.10 o 
  -3   1   9        0.18        1.57      0.84 o 
  -2   1   9        0.13        1.26      0.84 o 
  -1   1   9       36.16       40.84      2.73 o 
   0   1   9       11.27       15.22      1.99 o 
   1   1   9        0.22        0.45      1.94 o 
   2   1   9       59.67       72.05      4.10 o 
   3   1   9        7.93        9.76      1.78 o 
   4   1   9       12.92       13.64      2.31 o 
   5   1   9       21.23       21.20      2.83 o 
   6   1   9        1.73        1.99      1.36 o 
  -7   2   9        0.13        0.63      1.15 o 
  -6   2   9       23.97       23.41      3.15 o 
  -5   2   9        1.15        1.15      0.82 o 
  -4   2   9       52.50       49.93      2.41 o 
  -3   2   9        3.60        2.83      1.15 o 
  -2   2   9        6.89        5.98      1.36 o 
  -1   2   9       22.32       24.88      2.62 o 
   0   2   9       12.74        9.66      1.57 o 
   1   2   9        2.11        3.99      1.26 o 
   2   2   9        2.18        1.15      1.05 o 
   3   2   9        0.25       -0.63      0.84 o 
   4   2   9       10.70       10.50      1.99 o 
   5   2   9        3.24        2.73      1.36 o 
  -7   3   9        0.95       -0.21      1.05 o 
  -6   3   9       16.71       15.32      2.15 o 
  -5   3   9       30.21       29.80      2.29 o 
  -4   3   9        1.90        3.71      0.93 o 
  -3   3   9       22.87       23.21      1.89 o 
  -2   3   9       38.68       34.23      3.15 o 
  -1   3   9        2.73        1.36      0.84 o 
   0   3   9       14.24        9.66      1.68 o 
   1   3   9       13.21       13.12      1.99 o 
   2   3   9       44.46       33.39      3.15 o 
   3   3   9        0.27        1.15      1.15 o 
   4   3   9       56.74       50.09      3.78 o 
   5   3   9        0.01        0.84      1.15 o 
  -7   4   9        0.04        0.18      0.78 o 
  -6   4   9       20.11       21.90      2.73 o 
  -5   4   9        0.13       -0.52      1.05 o 
  -4   4   9       27.66       22.40      2.26 o 
  -3   4   9       12.55       15.23      1.63 o 
  -2   4   9        0.76        0.73      0.79 o 
  -1   4   9        4.79        5.04      1.36 o 
   0   4   9        1.34        1.15      0.84 o 
   1   4   9       44.70       36.12      3.25 o 
   2   4   9       45.31       48.82      3.57 o 
   3   4   9        4.17        2.62      1.36 o 
   4   4   9       13.38       15.74      2.52 o 
  -7   5   9        2.91        1.83      1.00 o 
  -6   5   9        0.01        1.41      0.91 o 
  -5   5   9       14.48       18.42      1.91 o 
  -4   5   9        6.87        8.42      1.36 o 
  -3   5   9       11.00       10.54      1.43 o 
  -2   5   9       16.45       15.96      2.20 o 
  -1   5   9       17.96       19.63      2.52 o 
   0   5   9       23.44       25.51      2.83 o 
   1   5   9       18.74       20.05      2.62 o 
   2   5   9        5.54        3.46      1.36 o 
   3   5   9        0.23       -0.52      0.84 o 
   4   5   9        0.24        2.10      1.36 o 
  -7   6   9        6.87        6.20      1.45 o 
  -6   6   9        7.23        9.22      3.99 o 
  -5   6   9       66.17       78.86      3.49 o 
  -4   6   9       69.57       63.16      2.96 o 
  -3   6   9       44.42       45.44      2.62 o 
  -2   6   9      127.91      133.55      7.51 o 
  -1   6   9        0.00       -0.15      0.94 o 
   0   6   9       31.00       29.92      3.15 o 
   1   6   9        3.95        4.41      1.47 o 
   2   6   9        3.41        3.36      1.47 o 
   3   6   9        0.89        1.15      1.26 o 
  -6   7   9        1.54        2.05      1.11 o 
  -5   7   9        1.04        0.91      0.85 o 
  -4   7   9        0.01        0.63      0.76 o 
  -3   7   9       11.15       13.48      1.63 o 
  -2   7   9        0.00        0.16      0.62 o 
  -1   7   9       42.34       46.19      2.70 o 
   0   7   9        3.54        3.67      1.36 o 
   1   7   9       36.52       38.42      3.67 o 
   2   7   9        0.32        0.10      1.05 o 
  -6   8   9        0.35        2.31      1.78 o 
  -5   8   9        2.76        3.04      1.68 o 
  -4   8   9        7.56        5.16      2.15 o 
  -3   8   9        7.85        6.32      1.21 o 
  -2   8   9       13.89       14.48      1.70 o 
  -1   8   9        1.55        2.90      1.00 o 
   0   8   9        1.66        2.31      1.36 o 
   1   8   9        0.28        0.10      1.15 o 
  -5   9   9        2.31        0.73      1.57 o 
  -4   9   9        1.66        0.63      1.36 o 
  -3   9   9        0.17        0.42      1.26 o 
  -2   9   9        0.27        0.00      1.26 o 
  -1   9   9        1.80        2.36      0.96 o 
   0 -10  10       13.85       13.75      2.73 o 
   1 -10  10        3.52        2.73      1.57 o 
   2 -10  10       10.03        5.56      1.99 o 
   3 -10  10        4.47        5.35      2.10 o 
   4 -10  10        0.19       -0.10      1.57 o 
  -1  -9  10        1.89        1.05      1.36 o 
   0  -9  10        3.33        2.10      1.57 o 
   1  -9  10        4.14        2.31      1.47 o 
   2  -9  10        0.00        0.00      1.05 o 
   3  -9  10        8.65        8.92      2.41 o 
   4  -9  10        0.01       -1.15      1.26 o 
   5  -9  10        0.99        1.78      1.78 o 
  -3  -8  10        1.20        5.04      1.99 o 
  -2  -8  10        0.23        1.26      1.47 o 
  -1  -8  10        0.04        1.26      1.36 o 
   0  -8  10        0.59        1.26      1.15 o 
   1  -8  10       45.94       41.47      4.09 o 
   2  -8  10        7.77        9.76      2.31 o 
   3  -8  10       20.83       19.94      3.25 o 
   4  -8  10        9.29       11.02      2.52 o 
   5  -8  10        7.25        5.88      2.20 o 
  -4  -7  10        0.07        0.10      1.15 o 
  -3  -7  10        0.00       -0.42      1.26 o 
  -2  -7  10       12.70       14.06      2.52 o 
  -1  -7  10        0.04       -0.84      0.94 o 
   0  -7  10       11.55       12.91      2.31 o 
   1  -7  10        6.46        5.88      1.89 o 
   2  -7  10       40.55       43.05      4.30 o 
   3  -7  10       24.64       23.41      3.36 o 
   4  -7  10        3.29        1.78      1.47 o 
   5  -7  10        0.15        0.84      1.57 o 
   6  -7  10        8.39        6.51      2.31 o 
  -4  -6  10       10.00       10.91      2.31 o 
  -3  -6  10       18.35       17.95      2.83 o 
  -2  -6  10        3.82        2.54      0.93 o 
  -1  -6  10        0.36        1.10      0.74 o 
   0  -6  10       25.17       31.28      3.36 o 
   1  -6  10       11.94       11.96      2.31 o 
   2  -6  10        0.94       -0.10      0.94 o 
   3  -6  10        0.83        1.57      1.26 o 
   4  -6  10        6.08        6.30      2.10 o 
   5  -6  10        0.07        0.73      1.36 o 
   6  -6  10        2.46        0.42      1.57 o 
  -5  -5  10        0.02        0.73      1.36 o 
  -4  -5  10        0.72        0.31      1.15 o 
  -3  -5  10        4.11        3.15      1.36 o 
  -2  -5  10       10.86       11.70      1.52 o 
  -1  -5  10        0.10        0.52      0.70 o 
   0  -5  10        1.84        1.98      0.76 o 
   1  -5  10        5.87        7.97      1.22 o 
   2  -5  10       94.99      103.10      4.52 o 
   3  -5  10        0.93        0.00      1.15 o 
   4  -5  10        0.00        1.05      1.26 o 
   5  -5  10        1.22       -0.84      1.26 o 
   6  -5  10       20.36       19.21      3.57 o 
  -5  -4  10        0.32        0.52      1.26 o 
  -4  -4  10        3.71        2.62      1.57 o 
  -3  -4  10       83.58       86.24      5.04 o 
  -2  -4  10        4.60        7.98      1.78 o 
  -1  -4  10      391.83      406.05     16.45 o 
   0  -4  10        4.90        5.06      1.00 o 
   1  -4  10       50.68       54.31      2.47 o 
   2  -4  10        0.66        1.02      0.70 o 
   3  -4  10        9.76       12.05      1.48 o 
   4  -4  10       30.80       31.34      2.40 o 
   5  -4  10        4.71        3.99      1.99 o 
   6  -4  10        0.00       -0.42      1.47 o 
  -6  -3  10       13.10       14.38      2.94 o 
  -5  -3  10        0.83        0.94      1.26 o 
  -4  -3  10        7.92       15.01      2.52 o 
  -3  -3  10       26.64       26.77      3.15 o 
  -2  -3  10        4.66        7.14      1.68 o 
  -1  -3  10       91.71       98.55      4.83 o 
   0  -3  10       32.45       31.69      2.11 o 
   1  -3  10       42.63       43.12      2.18 o 
   2  -3  10        7.78        6.82      1.11 o 
   3  -3  10       26.70       25.92      2.09 o 
   4  -3  10        0.01       -0.97      0.65 o 
   5  -3  10        6.39        5.59      1.31 o 
   6  -3  10        0.36        0.41      0.98 o 
  -6  -2  10        0.09        1.78      1.36 o 
  -5  -2  10        5.12        6.09      1.89 o 
  -4  -2  10        1.21        0.63      1.15 o 
  -3  -2  10       12.41       13.75      2.20 o 
  -2  -2  10        0.01       -0.10      0.84 o 
  -1  -2  10       26.85       24.14      2.52 o 
   0  -2  10        0.54        1.13      0.58 o 
   1  -2  10       28.23       28.31      3.04 o 
   2  -2  10       20.61       23.31      1.94 o 
   3  -2  10       10.32        9.23      1.37 o 
   4  -2  10        8.13        9.49      1.46 o 
   5  -2  10        5.23        6.94      1.36 o 
   6  -2  10        2.32        3.16      1.24 o 
  -6  -1  10        3.73        6.82      1.99 o 
  -5  -1  10        0.05       -0.10      1.05 o 
  -4  -1  10        7.95        8.61      1.89 o 
  -3  -1  10        0.83        0.94      0.94 o 
  -2  -1  10        4.79        4.83      1.26 o 
  -1  -1  10        0.83        0.31      0.73 o 
   0  -1  10       19.60       27.19      2.73 o 
   1  -1  10       22.22       23.48      1.84 o 
   2  -1  10        5.15        4.15      2.68 o 
   3  -1  10       50.08       51.51      2.83 o 
   4  -1  10       12.10       12.75      1.66 o 
   5  -1  10        0.50        0.23      0.85 o 
   6  -1  10        4.17        2.47      1.13 o 
  -7   0  10        1.02        0.31      1.26 o 
  -6   0  10        0.57        0.42      1.05 o 
  -5   0  10       21.19       26.56      3.36 o 
  -4   0  10        0.50        1.68      1.15 o 
  -3   0  10        4.97        4.30      1.26 o 
  -2   0  10        5.18        3.67      1.15 o 
  -1   0  10       36.61       36.01      2.73 o 
   0   0  10        2.30        2.83      1.05 o 
   1   0  10      109.08      108.73      3.71 o 
   2   0  10        0.07       -0.02      0.79 o 
   3   0  10       21.91       23.00      2.06 o 
   4   0  10        0.98        1.16      0.85 o 
   5   0  10        0.79        2.46      1.06 o 
  -7   1  10        0.72        1.26      1.15 o 
  -6   1  10        0.00        0.10      1.05 o 
  -5   1  10        5.44        4.51      1.57 o 
  -4   1  10       20.85       16.27      2.41 o 
  -3   1  10       27.58       37.27      3.57 o 
  -2   1  10        0.80        0.10      0.84 o 
  -1   1  10        1.77        1.78      0.94 o 
   0   1  10       43.06       43.47      3.04 o 
   1   1  10        2.80        1.26      0.94 o 
   2   1  10        2.56        1.59      0.81 o 
   3   1  10        8.02        8.61      1.89 o 
   4   1  10        0.01        0.84      1.05 o 
   5   1  10        0.74        2.31      1.36 o 
  -7   2  10       11.28       10.81      2.41 o 
  -6   2  10        0.48        0.10      1.05 o 
  -5   2  10        5.78        3.32      1.73 o 
  -4   2  10        0.19       -0.21      0.73 o 
  -3   2  10        1.12        0.52      0.84 o 
  -2   2  10       23.16       25.93      2.83 o 
  -1   2  10        7.74        9.13      1.68 o 
   0   2  10       12.77       10.81      1.89 o 
   1   2  10       37.56       39.48      2.94 o 
   2   2  10        3.07        3.57      1.36 o 
   3   2  10       12.43       14.27      2.31 o 
   4   2  10       23.73       23.83      3.04 o 
   5   2  10        0.00        1.78      1.47 o 
  -7   3  10        0.63        0.00      1.47 o 
  -6   3  10        0.98        0.03      0.89 o 
  -5   3  10        8.00        9.77      1.99 o 
  -4   3  10        7.05        8.62      1.34 o 
  -3   3  10        0.85        1.47      1.05 o 
  -2   3  10       44.22       50.92      3.36 o 
  -1   3  10       23.85       23.83      2.62 o 
   0   3  10       85.65       83.62      4.62 o 
   1   3  10       15.00       16.06      2.31 o 
   2   3  10       19.02       14.07      2.20 o 
   3   3  10        0.45        0.94      1.05 o 
   4   3  10        4.65        1.89      1.36 o 
  -7   4  10        0.72        0.17      1.26 o 
  -6   4  10       15.74       12.31      1.71 o 
  -5   4  10       23.14       23.80      2.15 o 
  -4   4  10        6.80        5.71      1.31 o 
  -3   4  10        0.01       -0.31      0.58 o 
  -2   4  10        9.18       13.01      2.10 o 
  -1   4  10        9.06        7.56      1.68 o 
   0   4  10        0.10       -0.63      0.73 o 
   1   4  10       35.49       33.91      3.46 o 
   2   4  10        0.50        0.00      0.94 o 
   3   4  10        0.50       -0.10      1.05 o 
  -6   5  10        3.13        2.83      1.11 o 
  -5   5  10       28.62       28.95      2.45 o 
  -4   5  10        2.39        1.78      0.91 o 
  -3   5  10       37.46       37.36      2.63 o 
  -2   5  10        1.75        3.36      1.36 o 
  -1   5  10        1.57       -0.10      0.63 o 
   0   5  10        8.68        6.30      1.68 o 
   1   5  10        5.51        6.82      1.68 o 
   2   5  10        0.31       -0.31      0.84 o 
   3   5  10        3.33        2.31      1.36 o 
  -6   6  10        6.57       10.34      1.73 o 
  -5   6  10        0.18        0.00      1.21 o 
  -4   6  10       10.60       11.06      1.84 o 
  -3   6  10        6.35        7.30      1.37 o 
  -2   6  10       75.24       70.74      3.19 o 
  -1   6  10        5.61        9.03      1.89 o 
   0   6  10       29.32       39.89      3.67 o 
   1   6  10        0.26        1.47      1.26 o 
   2   6  10        0.16        0.42      1.15 o 
  -5   7  10       23.54       27.95      2.51 o 
  -4   7  10       14.77       16.36      3.25 o 
  -3   7  10       22.07       21.54      2.15 o 
  -2   7  10        0.06        1.09      0.89 o 
  -1   7  10        0.10        0.10      1.05 o 
   0   7  10        1.27        0.31      1.15 o 
   1   7  10        0.22        1.57      1.36 o 
  -4   8  10        2.63        4.60      1.22 o 
  -3   8  10        2.06        2.59      1.01 o 
  -2   8  10        1.46       -0.29      0.73 o 
  -1   8  10        0.00       -1.15      0.84 o 
   0  -9  11        3.45        3.04      1.68 o 
   1  -9  11        0.00       -0.31      1.26 o 
   2  -9  11        0.08        0.00      1.15 o 
   3  -9  11        0.22       -1.15      1.47 o 
  -2  -8  11        4.07        4.62      1.89 o 
  -1  -8  11        4.56        6.61      2.10 o 
   0  -8  11       13.08       12.28      2.52 o 
   1  -8  11        1.24        1.15      1.26 o 
   2  -8  11        0.38        1.15      1.57 o 
   3  -8  11        3.23        4.83      2.20 o 
   4  -8  11        6.70       10.60      2.83 o 
  -2  -7  11       14.82       18.89      2.94 o 
  -1  -7  11        0.52       -0.52      1.15 o 
   0  -7  11        2.39        1.26      1.36 o 
   1  -7  11        4.08        4.30      1.68 o 
   2  -7  11       31.20       32.23      3.88 o 
   3  -7  11        0.01        1.99      1.68 o 
   4  -7  11        1.00        2.73      1.89 o 
   5  -7  11        1.11        1.57      1.99 o 
  -3  -6  11        4.00        5.88      1.99 o 
  -2  -6  11        0.71        0.31      1.15 o 
  -1  -6  11        0.27        0.84      1.26 o 
   0  -6  11       21.00       22.04      2.94 o 
   1  -6  11       18.24       21.73      3.04 o 
   2  -6  11        0.32        2.20      1.47 o 
   3  -6  11       16.65       16.69      2.94 o 
   4  -6  11        2.64        6.82      2.41 o 
   5  -6  11        2.63        2.10      1.78 o 
  -4  -5  11        2.57        2.10      1.57 o 
  -3  -5  11        4.49        3.78      1.57 o 
  -2  -5  11       15.10       14.06      2.41 o 
  -1  -5  11        8.15       10.18      1.89 o 
   0  -5  11        3.13        1.99      0.89 o 
   1  -5  11        0.08       -0.28      1.05 o 
   2  -5  11        0.00        1.15      1.26 o 
   3  -5  11        0.71        0.63      1.36 o 
   4  -5  11        3.58        3.99      1.78 o 
   5  -5  11        0.05        0.10      1.36 o 
  -5  -4  11        6.10        6.51      2.20 o 
  -4  -4  11        0.34       -0.21      1.26 o 
  -2  -4  11        0.47        0.31      1.05 o 
  -1  -4  11       40.59       42.94      3.78 o 
   0  -4  11        1.14        1.28      0.78 o 
   1  -4  11        0.00        0.41      0.70 o 
   2  -4  11        1.25        1.19      1.00 o 
   3  -4  11       20.14       20.32      1.94 o 
   4  -4  11        1.06        1.64      0.96 o 
   5  -4  11        3.38        3.88      2.10 o 
  -5  -3  11        2.32        2.20      1.57 o 
  -4  -3  11       18.67       19.94      3.04 o 
  -3  -3  11       97.69      109.57      5.88 o 
  -2  -3  11       41.91       42.52      3.88 o 
  -1  -3  11      123.39      133.47      5.99 o 
   0  -3  11       20.60       21.83      2.62 o 
   1  -3  11        0.66        0.72      0.78 o 
   2  -3  11        1.99        1.22      1.47 o 
   3  -3  11        1.12        0.16      0.76 o 
   4  -3  11       13.46       11.15      1.73 o 
   5  -3  11        0.44        1.44      1.08 o 
  -6  -2  11        0.03        0.00      1.47 o 
  -5  -2  11        0.13        0.31      1.15 o 
  -4  -2  11        3.58        3.57      1.57 o 
  -3  -2  11       17.90       19.84      2.73 o 
  -2  -2  11        9.55        6.82      1.68 o 
  -1  -2  11      170.40      166.15      6.94 o 
   0  -2  11       42.32       40.42      3.04 o 
   1  -2  11      174.00      168.29      5.02 o 
   2  -2  11       32.10       31.07      3.31 o 
   3  -2  11       64.03       65.68      3.12 o 
   4  -2  11        0.37        0.07      0.93 o 
   5  -2  11       10.64        8.98      1.63 o 
  -6  -1  11        1.39        1.68      1.47 o 
  -5  -1  11       18.55       12.28      2.62 o 
  -4  -1  11        3.18        1.68      1.26 o 
  -3  -1  11       37.75       36.54      3.67 o 
  -2  -1  11       38.00       43.57      3.78 o 
  -1  -1  11       15.90       16.27      2.31 o 
   0  -1  11        0.19        0.21      0.94 o 
   1  -1  11       33.58       34.64      3.25 o 
   2  -1  11       10.84       12.71      1.56 o 
   3  -1  11        9.63        8.89      1.46 o 
   4  -1  11        0.01        0.36      0.83 o 
   5  -1  11        0.76        1.45      1.00 o 
  -6   0  11        2.04        2.10      1.47 o 
  -5   0  11        0.31       -0.52      1.05 o 
  -4   0  11        4.31        3.46      1.47 o 
  -3   0  11        0.24        0.63      0.84 o 
  -2   0  11        3.22        2.52      1.05 o 
  -1   0  11        3.35        2.83      1.15 o 
   0   0  11        0.89        1.57      1.05 o 
   1   0  11        1.29        0.42      0.94 o 
   2   0  11        1.29        0.42      0.74 o 
   3   0  11        6.33        6.87      1.34 o 
   4   0  11        1.58        2.74      1.07 o 
   5   0  11        0.70       -0.11      1.00 o 
  -6   1  11        0.07        1.68      1.47 o 
  -5   1  11        5.39        8.40      1.99 o 
  -4   1  11        1.83        1.05      1.05 o 
  -3   1  11        3.28        4.20      1.36 o 
  -2   1  11        4.49        7.98      1.68 o 
  -1   1  11        0.00       -0.10      0.73 o 
   0   1  11       11.41       13.22      1.99 o 
   1   1  11        2.23        3.15      1.36 o 
   2   1  11        2.06        1.68      1.15 o 
   3   1  11       10.19        9.69      1.48 o 
   4   1  11        2.46        2.61      1.18 o 
  -6   2  11        4.71        4.62      1.89 o 
  -5   2  11        2.35        1.26      1.26 o 
  -4   2  11       34.55       44.09      4.20 o 
  -3   2  11        7.21        3.78      1.36 o 
  -2   2  11        0.07        0.73      1.05 o 
  -1   2  11        1.66        0.42      0.94 o 
   0   2  11       22.48       25.19      2.94 o 
   1   2  11        0.31        1.47      1.05 o 
   2   2  11        0.33       -0.52      0.84 o 
   3   2  11        1.01        1.36      1.26 o 
   4   2  11        1.95        4.62      1.68 o 
  -6   3  11        0.07        0.98      0.96 o 
  -5   3  11       28.07       25.19      3.36 o 
  -4   3  11        1.72        1.68      1.15 o 
  -3   3  11       29.83       34.43      3.57 o 
  -2   3  11        6.50        8.19      1.78 o 
  -1   3  11        1.33        0.73      0.94 o 
   0   3  11        0.02        0.10      0.84 o 
   1   3  11        0.01        0.21      0.94 o 
   2   3  11        0.63        1.78      1.26 o 
   3   3  11        3.12        1.57      1.36 o 
  -6   4  11        0.06       -0.52      0.89 o 
  -5   4  11        0.27       -0.48      0.78 o 
  -4   4  11       11.04       11.10      1.55 o 
  -3   4  11       12.47       10.60      2.10 o 
  -2   4  11        1.49        4.30      1.47 o 
  -1   4  11       47.57       49.03      4.30 o 
   0   4  11        4.51        4.51      1.57 o 
   1   4  11       12.12        8.40      1.89 o 
   2   4  11        0.86        1.78      1.26 o 
   3   4  11        0.78        0.84      1.26 o 
  -6   5  11        1.88        2.83      1.25 o 
  -5   5  11        0.88        0.57      1.05 o 
  -4   5  11        0.02       -0.67      1.05 o 
  -3   5  11        0.12        0.10      0.94 o 
  -2   5  11        3.65        4.93      1.57 o 
  -1   5  11        6.79        6.61      1.78 o 
   0   5  11        3.78        3.88      1.47 o 
   1   5  11        9.63        7.14      1.89 o 
   2   5  11        2.62        2.52      1.36 o 
  -5   6  11        5.31        6.69      1.63 o 
  -4   6  11       45.73       51.68      3.34 o 
  -3   6  11        9.32       10.85      1.59 o 
  -2   6  11        2.21        4.72      1.57 o 
  -1   6  11        2.04        2.10      1.26 o 
   0   6  11        9.59       11.44      2.31 o 
   1   6  11        0.69        1.15      1.15 o 
  -4   7  11        8.03        9.06      1.67 o 
  -3   7  11        6.44        7.07      1.40 o 
  -2   7  11        7.65        9.13      2.20 o 
  -1   7  11        4.58        3.67      1.57 o 
   0  -8  12        0.07       -0.10      1.36 o 
   1  -8  12        0.18        0.00      1.47 o 
   2  -8  12       17.26       16.69      3.15 o 
   0  -7  12        2.61        2.83      1.57 o 
   1  -7  12        0.01        0.63      1.36 o 
   2  -7  12        7.66        8.08      2.31 o 
   3  -7  12        8.69       10.39      2.73 o 
   0  -6  12        1.34        2.62      1.47 o 
   1  -6  12       10.65        9.13      2.20 o 
   2  -6  12        2.75        2.83      1.68 o 
   3  -6  12        0.24        0.31      1.57 o 
   4  -6  12        3.38        4.51      2.10 o 
  -3  -5  12        0.18        1.36      1.47 o 
  -2  -5  12        2.42        5.88      1.78 o 
  -1  -5  12        1.70        2.10      1.26 o 
   0  -5  12        4.88        7.14      1.78 o 
   1  -5  12        3.10        2.10      1.47 o 
   2  -5  12        5.64        3.78      1.89 o 
   3  -5  12        2.87        4.09      1.99 o 
   4  -5  12        5.42        4.93      2.20 o 
  -4  -4  12        0.05        0.42      1.26 o 
  -3  -4  12        6.06        4.93      1.89 o 
  -2  -4  12        0.04       -0.94      0.84 o 
  -1  -4  12        2.28        1.47      1.36 o 
   0  -4  12        7.81        9.03      1.89 o 
   1  -4  12       13.72       13.74      1.66 o 
   2  -4  12        3.09        1.77      1.73 o 
   3  -4  12        0.12        0.42      1.42 o 
   4  -4  12        1.50        0.63      1.47 o 
  -4  -3  12        1.40       -0.63      1.15 o 
  -3  -3  12       14.72       13.12      2.41 o 
  -2  -3  12      105.32      102.23      5.57 o 
  -1  -3  12       31.13       26.56      3.15 o 
   0  -3  12      174.74      201.05      8.10 o 
   1  -3  12        3.97        3.78      1.36 o 
   2  -3  12       12.81       12.81      1.63 o 
   3  -3  12        1.29        1.00      1.00 o 
   4  -3  12        0.56        2.17      1.06 o 
  -5  -2  12       14.84       15.11      3.04 o 
  -4  -2  12        6.78        6.82      1.99 o 
  -3  -2  12       10.24        9.45      2.10 o 
  -2  -2  12        0.38       -0.73      0.84 o 
  -1  -2  12        0.12        1.36      1.15 o 
   0  -2  12        0.46        0.63      1.05 o 
   1  -2  12        8.03        9.97      1.89 o 
   2  -2  12        0.25       -0.59      0.73 o 
   3  -2  12        7.81       10.38      2.89 o 
   4  -2  12        3.58        5.81      1.46 o 
  -5  -1  12        3.32        5.77      1.99 o 
  -4  -1  12        0.08        2.10      1.47 o 
  -3  -1  12        2.65        1.36      1.15 o 
  -2  -1  12        9.03        9.24      1.89 o 
  -1  -1  12        3.23        3.25      1.36 o 
   0  -1  12       24.49       23.51      2.83 o 
   1  -1  12        2.61        2.31      1.26 o 
   2  -1  12       15.88       18.05      2.62 o 
   3  -1  12        1.90        2.50      1.10 o 
   4  -1  12        3.46        2.65      1.21 o 
  -5   0  12        3.66        0.63      1.36 o 
  -4   0  12        5.14        3.88      1.47 o 
  -3   0  12        7.11        8.19      1.89 o 
  -2   0  12        6.02        6.93      1.68 o 
  -1   0  12        0.45        2.62      1.26 o 
   0   0  12       15.95       16.27      2.52 o 
   1   0  12        4.11        4.20      1.47 o 
   2   0  12        6.95        6.82      1.78 o 
   3   0  12        0.06       -0.52      0.94 o 
   4   0  12        0.41       -0.37      0.85 o 
  -5   1  12        1.09        0.84      1.26 o 
  -4   1  12        0.76        0.73      1.15 o 
  -3   1  12        3.45        3.88      1.57 o 
  -2   1  12        0.11        1.26      1.05 o 
  -1   1  12        0.18       -0.84      0.63 o 
   0   1  12        7.52        7.56      1.78 o 
   1   1  12        0.38        0.94      0.94 o 
   2   1  12        6.95        4.41      1.57 o 
   3   1  12        0.12        1.26      1.36 o 
  -5   2  12        0.09        0.52      1.26 o 
  -4   2  12        2.15        0.31      1.15 o 
  -3   2  12        9.21       10.08      2.20 o 
  -2   2  12        0.04        0.10      0.84 o 
  -1   2  12        4.08        8.08      1.78 o 
   0   2  12        1.76        3.04      1.36 o 
   1   2  12        6.46        9.55      2.10 o 
   2   2  12        1.88        2.62      1.26 o 
   3   2  12       10.39        6.30      1.89 o 
  -5   3  12        0.11        0.31      1.05 o 
  -4   3  12        4.11        5.88      1.89 o 
  -3   3  12        0.07       -0.42      1.05 o 
  -2   3  12       14.52       11.86      2.20 o 
  -1   3  12       21.11       24.98      3.04 o 
   0   3  12       11.89       10.08      2.10 o 
   1   3  12       14.05       11.02      2.20 o 
   2   3  12        0.45        0.00      1.15 o 
  -5   4  12        3.50        3.25      1.57 o 
  -4   4  12        4.96        2.62      1.47 o 
  -3   4  12        0.51        1.36      1.26 o 
  -2   4  12        1.01        2.62      1.36 o 
  -1   4  12       11.43       10.71      2.10 o 
   0   4  12        3.45        2.31      1.15 o 
   1   4  12        0.72        1.05      0.94 o 
  -4   5  12        0.03       -0.42      1.15 o 
  -3   5  12        4.47        2.20      1.47 o 
  -2   5  12        0.11        0.10      0.94 o 
  -1   5  12        5.63        5.88      1.78 o 
   0   5  12        1.05       -0.31      0.94 o 
  -2   6  12        5.61        4.72      1.68 o 
   1  -6  13        0.98        1.47      1.68 o 
   2  -6  13        0.78        2.83      1.78 o 
  -2  -5  13        3.33        3.88      1.89 o 
  -1  -5  13        0.53       -0.21      1.26 o 
   2  -5  13       16.60       21.52      3.46 o 
   3  -5  13        1.49        4.20      2.10 o 
  -3  -4  13        1.73        0.94      1.68 o 
  -2  -4  13        0.29       -1.36      1.26 o 
  -1  -4  13        0.94        4.09      1.68 o 
   0  -4  13        7.42        7.35      1.89 o 
   1  -4  13        0.88        1.36      1.36 o 
   2  -4  13        1.05        1.05      1.36 o 
   3  -4  13        0.51        1.05      1.89 o 
  -3  -3  13        1.01       -0.63      1.26 o 
  -2  -3  13        0.01        0.63      1.15 o 
  -1  -3  13       19.00       17.84      2.73 o 
   0  -3  13        1.43        1.89      1.36 o 
   1  -3  13        9.05        9.76      2.10 o 
   2  -3  13        8.17       13.64      2.41 o 
   3  -3  13        0.00       -0.70      0.83 o 
  -4  -2  13        7.56        3.36      1.78 o 
  -3  -2  13        1.37       -1.36      1.15 o 
  -2  -2  13       58.32       60.48      4.31 o 
  -1  -2  13        5.49        2.52      1.47 o 
   0  -2  13       98.02       91.39      5.15 o 
   1  -2  13        4.61        3.15      1.47 o 
   2  -2  13       36.36       36.11      3.78 o 
   3  -2  13        0.06        2.10      1.47 o 
  -4  -1  13       14.21       19.52      3.15 o 
  -3  -1  13        1.42        1.36      1.26 o 
  -2  -1  13        0.00       -0.94      0.84 o 
  -1  -1  13        0.06        1.47      1.15 o 
   0  -1  13       15.07       15.43      2.41 o 
   1  -1  13        0.01       -1.36      0.94 o 
   2  -1  13        2.18       -0.42      1.15 o 
   3  -1  13        3.08        4.83      1.78 o 
  -4   0  13        4.80        4.72      1.78 o 
  -3   0  13        0.22        0.10      1.15 o 
  -2   0  13        0.96        0.31      1.05 o 
  -1   0  13        0.70       -1.10      0.73 o 
   0   0  13        1.14        0.31      1.15 o 
   1   0  13        0.13        0.73      1.15 o 
   2   0  13        5.17        6.61      1.89 o 
  -4   1  13        0.04        1.36      1.36 o 
  -3   1  13        0.70        1.15      1.26 o 
  -2   1  13        0.09       -0.31      1.05 o 
  -1   1  13        0.69       -0.84      0.84 o 
   0   1  13        0.46        2.62      1.36 o 
   1   1  13        1.10        2.31      1.36 o 
   2   1  13        1.50        1.47      1.36 o 
  -4   2  13        6.26        9.24      2.31 o 
  -3   2  13       13.58       13.01      2.41 o 
  -2   2  13       14.71       17.32      2.73 o 
  -1   2  13        3.20        3.25      1.47 o 
   0   2  13        2.90        4.72      1.68 o 
   1   2  13        3.01        1.89      1.36 o 
  -3   3  13        4.97        4.30      1.47 o 
  -2   3  13       18.69       18.26      2.83 o 
  -1   3  13        1.78        1.99      1.26 o 
   0   3  13        2.89        3.36      1.47 o 
  -2   4  13        0.09        0.63      1.15 o 
  -1   4  13        0.71       -0.73      1.05 o 
  -1  -3  14       10.59       10.71      2.41 o 
   0  -3  14       28.81       36.42      3.99 o 
   1  -3  14       13.14       13.43      2.62 o 
  -1  -2  14        0.03        0.94      1.47 o 
   0  -2  14        4.59        8.29      2.10 o 
   1  -2  14        3.21        1.78      1.47 o 
  -2  -1  14        0.44        0.31      1.15 o 
  -1  -1  14       21.80       26.56      3.46 o 
   0  -1  14        0.18        0.73      1.36 o 
  -2   0  14        0.06        0.42      1.15 o 
  -1   0  14        1.51        3.88      1.57 o 
   0   0  14        3.67        3.67      1.57 o 
                                                 
